# Supplementary material for: The integration of probabilistic information during sensorimotor estimation is unimpaired in children with Cerebral Palsy
Source: PLoS One. 2017 Nov 29;12(11):e0188741. doi: 10.1371/journal.pone.0188741 (PMC5706703; doi:10.1371/journal.pone.0188741)
Supplement: S1 File — (CSV) [file pone.0188741.s001.csv]

Subject	CP	Gender	Age (years)	Type	GMFCS	MACS	Etiology	Included	Reason not included
N4	1	F	6	diplegia, spasticity	3	2	prematurity	1
NR	1	M	6	left hemiplegia, spasticity	2	1	polymicrogyra	1
VH	1	F	7	diplegia, spasticity	1	1	prematurity	1
FT	1	M	8	diplegia, spasticity	2	1	prematurity	1
TM	1	M	8	quadraplegia, spasticity	3	2	prematurity	1
TW	1	M	9	left hemiplegia, spasticity	2	2	prematurity	1
OO	1	F	9	diplegia, spasticity	1	1	prematurity	1
ZU	1	M	9	right hemiplegia, spasticity	2	2	stroke	1
GK	1	M	12	diplegia, spasticity	2	3	prematurity	1
AO	1	F	10	diplegia, spasticity	2	2	prematurity	0	did not perform task, inattention
FJ	1	F	7	diplegia, spasticity	2	1	prematurity	0	did not perform task, inattention
LP	1	F	5	left hemiplegia, spasticity	2	2	chromosomal deletion	0	could not use computer mouse
YR	1	M	5	right hemiplegia, spasticity	2	2	prematurity	0	could not use computer mouse
RH	0	F	6					1
NL	0	F	6					1
KL	0	F	7					1
OB	0	M	8					1
FO	0	M	8					1
EP	0	M	9					1
SP	0	M	9					1
YY	0	F	9					1
MI	0	F	12					1
