# Supplementary material for: The integration of probabilistic information during sensorimotor estimation is unimpaired in children with Cerebral Palsy
Source: PLoS One. 2017 Nov 29;12(11):e0188741. doi: 10.1371/journal.pone.0188741 (PMC5706703; doi:10.1371/journal.pone.0188741)
Supplement: S2 File — (CSV) [file pone.0188741.s002.csv]

trial	subject	like_std	prior_std	xReward	xCentroid	xNet	net_width	success	block	ntrial	Optimal Slope	distToTarget
1	TW	0.25	0.03	-0.009696413	-0.040405338	0.025390625	0.005	0	2	120	0.054462935	0.035087038
2	TW	0.05	0.03	0.068272452	0.019031258	0.000390625	0.005	0	2	120	0.590163934	0.067881827
3	TW	0.1	0.03	-0.000226402	-0.003233464	0.000390625	0.005	1	2	120	0.264705882	0.000617027
4	TW	0.25	0.03	0.019359719	0.048631347	0.003515625	0.005	0	2	120	0.054462935	0.015844094
5	TW	0.1	0.03	0.006401386	0.020583513	0.017578125	0.005	0	2	120	0.264705882	0.011176739
7	TW	0.05	0.03	0.040898806	0.034769451	0.003515625	0.005	0	2	120	0.590163934	0.037383181
8	TW	0.1	0.03	-0.008257498	-0.055309125	0.008203125	0.005	0	2	120	0.264705882	0.016460623
9	TW	0.1	0.03	-0.010106533	0.060843427	0.018359375	0.005	0	2	120	0.264705882	0.028465908
11	TW	0.05	0.03	-0.013605375	-0.018834787	-0.033203125	0.005	0	2	120	0.590163934	0.01959775
12	TW	0.05	0.03	-0.013664479	-0.030235326	0.015234375	0.005	0	2	120	0.590163934	0.028898854
13	TW	0.1	0.03	0.025282033	0.002905802	-0.005078125	0.005	0	2	120	0.264705882	0.030360158
14	TW	0.1	0.03	-0.035813466	-0.091743016	0.010546875	0.005	0	2	120	0.264705882	0.046360341
16	TW	0.05	0.03	-0.02206614	-0.035601098	-0.005078125	0.005	0	2	120	0.590163934	0.016988015
17	TW	0.1	0.03	-0.029001663	-0.032200111	0.212890625	0.005	0	2	120	0.264705882	0.241892288
18	TW	0.05	0.03	-0.032385296	-0.031115493	-0.156640625	0.005	0	2	120	0.590163934	0.124255329
19	TW	0.1	0.03	-0.036482402	-0.021431024	-0.012109375	0.005	0	2	120	0.264705882	0.024373027
20	TW	0.1	0.03	0.014788204	0.029764902	0.145703125	0.005	0	2	120	0.264705882	0.130914921
21	TW	0.05	0.03	-0.005916996	-0.020471637	0.008203125	0.005	0	2	120	0.590163934	0.014120121
22	TW	0.1	0.03	0.025580107	0.03015757	0.005859375	0.005	0	2	120	0.264705882	0.019720732
23	TW	0.25	0.03	-0.000494984	-0.087225233	-0.050390625	0.005	0	2	120	0.054462935	0.049895641
24	TW	0.1	0.03	-0.036828209	0.056175031	-0.003515625	0.005	0	2	120	0.264705882	0.033312584
25	TW	0.1	0.03	-0.009035077	0.060015379	0.026171875	0.005	0	2	120	0.264705882	0.035206952
26	TW	0.25	0.03	0.041276446	0.117322907	-0.023828125	0.005	0	2	120	0.054462935	0.065104571
27	TW	0.05	0.03	-0.004928593	0.034556826	-0.003515625	0.005	1	2	120	0.590163934	0.001412968
28	TW	0.1	0.03	-0.018092846	0.008876486	0.010546875	0.005	0	2	120	0.264705882	0.028639721
30	TW	0.25	0.03	0.017409875	0.083306552	-0.150390625	0.005	0	2	120	0.054462935	0.1678005
31	TW	0.25	0.03	0.049831947	0.088843991	-0.004296875	0.005	0	2	120	0.054462935	0.054128822
32	TW	0.05	0.03	-0.00811065	-0.00575287	0.134765625	0.005	0	2	120	0.590163934	0.142876275
33	TW	0.05	0.03	-0.001598169	0.017029718	-0.003515625	0.005	1	2	120	0.590163934	0.001917456
36	TW	0.05	0.03	0.034108776	0.043787817	-0.005078125	0.005	0	2	120	0.590163934	0.039186901
37	TW	0.25	0.03	0.052399448	0.0968788	-0.248046875	0.005	0	2	120	0.054462935	0.300446323
38	TW	0.05	0.03	0.019142362	0.013944211	-0.037890625	0.005	0	2	120	0.590163934	0.057032987
39	TW	0.1	0.03	-0.000452722	-0.018127934	0.074609375	0.005	0	2	120	0.264705882	0.075062097
40	TW	0.1	0.03	-0.029276448	-0.143819372	0.108984375	0.005	0	2	120	0.264705882	0.138260823
41	TW	0.05	0.03	-0.017501623	-0.084372736	0.015234375	0.005	0	2	120	0.590163934	0.032735998
42	TW	0.05	0.03	0.005980814	-0.0267181	-0.191796875	0.005	0	2	120	0.590163934	0.197777689
43	TW	0.05	0.03	-0.0119942	-0.003054323	0.064453125	0.005	0	2	120	0.590163934	0.076447325
44	TW	0.25	0.03	-0.017512017	-0.078064714	-0.010546875	0.005	1	2	120	0.054462935	0.006965142
45	TW	0.05	0.03	-0.000892478	0.017845797	0.005859375	0.005	1	2	120	0.590163934	0.006751853
46	TW	0.05	0.03	0.0502179	0.068764155	-0.196484375	0.005	0	2	120	0.590163934	0.246702275
47	TW	0.25	0.03	0.033428431	-0.015106267	-0.030078125	0.005	0	2	120	0.054462935	0.063506556
49	TW	0.05	0.03	0.002633569	-0.035363672	-0.019140625	0.005	0	2	120	0.590163934	0.021774194
50	TW	0.25	0.03	-0.001697145	0.117544442	-0.089453125	0.005	0	2	120	0.054462935	0.08775598
51	TW	0.05	0.03	0.050898341	0.008326264	-0.023046875	0.005	0	2	120	0.590163934	0.073945216
53	TW	0.05	0.03	-0.030821343	-0.047439062	-0.007421875	0.005	0	2	120	0.590163934	0.023399468
54	TW	0.05	0.03	0.045524317	0.01885068	0.094921875	0.005	0	2	120	0.590163934	0.049397558
55	TW	0.05	0.03	-0.001157184	0.02031984	0.040234375	0.005	0	2	120	0.590163934	0.041391559
58	TW	0.25	0.03	-0.075878503	-0.174143486	0.003515625	0.005	0	2	120	0.054462935	0.079394128
59	TW	0.25	0.03	-0.017470132	-0.087702092	-0.030078125	0.005	0	2	120	0.054462935	0.012607993
60	TW	0.25	0.03	-0.057420282	-0.076788871	-0.005078125	0.005	0	2	120	0.054462935	0.052342157
61	TW	0.1	0.03	0.008927482	-0.05407756	0.101171875	0.005	0	2	120	0.264705882	0.092244393
62	TW	0.05	0.03	-0.019512895	-0.037016332	0.028515625	0.005	0	2	120	0.590163934	0.04802852
63	TW	0.25	0.03	-0.026595553	-0.078171379	-0.091796875	0.005	0	2	120	0.054462935	0.065201322
64	TW	0.1	0.03	-0.019810955	-0.091525907	-0.163671875	0.005	0	2	120	0.264705882	0.14386092
65	TW	0.25	0.03	-0.022611783	-0.029286946	-0.004296875	0.005	0	2	120	0.054462935	0.018314908
66	TW	0.25	0.03	-0.027761517	0.033890374	0.239453125	0.005	0	2	120	0.054462935	0.267214642
67	TW	0.1	0.03	0.041283182	0.028546838	-0.161328125	0.005	0	2	120	0.264705882	0.202611307
68	TW	0.25	0.03	0.064801212	0.168659732	-0.118359375	0.005	0	2	120	0.054462935	0.183160587
69	TW	0.05	0.03	-0.000661924	0.021706826	0.024609375	0.005	0	2	120	0.590163934	0.025271299
70	TW	0.05	0.03	0.021901458	0.002513053	-0.208984375	0.005	0	2	120	0.590163934	0.230885833
71	TW	0.1	0.03	-0.004538806	0.074000967	0.026171875	0.005	0	2	120	0.264705882	0.030710681
72	TW	0.25	0.03	0.048177604	0.092957954	-0.051953125	0.005	0	2	120	0.054462935	0.100130729
73	TW	0.1	0.03	0.045623494	0.070093743	0.237890625	0.005	0	2	120	0.264705882	0.192267131
74	TW	0.1	0.03	-0.029656915	-0.048999328	-0.048046875	0.005	0	2	120	0.264705882	0.01838996
75	TW	0.25	0.03	0.04345017	-0.063991195	0.058984375	0.005	0	2	120	0.054462935	0.015534205
76	TW	0.1	0.03	0.012549537	0.072380532	-0.169140625	0.005	0	2	120	0.264705882	0.181690162
77	TW	0.25	0.03	0.030181919	0.045559354	-0.058203125	0.005	0	2	120	0.054462935	0.088385044
78	TW	0.25	0.03	0.034503023	-0.044852647	-0.138671875	0.005	0	2	120	0.054462935	0.173174898
79	TW	0.05	0.03	0.009064269	-0.012935273	0.124609375	0.005	0	2	120	0.590163934	0.115545106
80	TW	0.05	0.03	0.014404976	0.040439223	0.176953125	0.005	0	2	120	0.590163934	0.162548149
81	TW	0.05	0.03	-0.002157305	-0.009658008	-0.073828125	0.005	0	2	120	0.590163934	0.07167082
82	TW	0.25	0.03	0.015285921	0.193558503	0.091015625	0.005	0	2	120	0.054462935	0.075729704
83	TW	0.25	0.03	-0.023611093	0.001617071	-0.101171875	0.005	0	2	120	0.054462935	0.077560782
84	TW	0.25	0.03	-0.033849905	-0.198548234	0.015234375	0.005	0	2	120	0.054462935	0.04908428
85	TW	0.1	0.03	-0.002605781	0.003924144	0.020703125	0.005	0	2	120	0.264705882	0.023308906
86	TW	0.05	0.03	-0.017113211	0.014075445	0.048046875	0.005	0	2	120	0.590163934	0.065160086
87	TW	0.1	0.03	-0.001220133	-0.02488089	-0.080859375	0.005	0	2	120	0.264705882	0.079639242
88	TW	0.1	0.03	0.011189723	0.013384772	-0.098046875	0.005	0	2	120	0.264705882	0.109236598
89	TW	0.1	0.03	0.018567315	-0.055779159	-0.023046875	0.005	0	2	120	0.264705882	0.04161419
90	TW	0.1	0.03	-0.037278119	-0.008681089	-0.037890625	0.005	1	2	120	0.264705882	0.000612506
91	TW	0.1	0.03	0.003640207	-0.029920107	-0.069140625	0.005	0	2	120	0.264705882	0.072780832
92	TW	0.05	0.03	-0.00649653	-0.03075897	0.037109375	0.005	0	2	120	0.590163934	0.043605905
93	TW	0.05	0.03	-0.032719866	-0.089853662	-0.020703125	0.005	0	2	120	0.590163934	0.012016741
94	TW	0.1	0.03	0.007416878	-0.064750342	-0.036328125	0.005	0	2	120	0.264705882	0.043745003
95	TW	0.25	0.03	0.023685325	-0.02186037	-0.036328125	0.005	0	2	120	0.054462935	0.06001345
96	TW	0.25	0.03	0.037754872	0.022124317	-0.188671875	0.005	0	2	120	0.054462935	0.226426747
97	TW	0.25	0.03	0.055859327	0.10414566	0.004296875	0.005	0	2	120	0.054462935	0.051562452
98	TW	0.05	0.03	-0.003933777	0.000225034	-0.104296875	0.005	0	2	120	0.590163934	0.100363098
99	TW	0.1	0.03	0.022377907	0.09795418	0.004296875	0.005	0	2	120	0.264705882	0.018081032
100	TW	0.1	0.03	0.01098816	0.100389473	0.075390625	0.005	0	2	120	0.264705882	0.064402465
101	TW	0.25	0.03	0.026884881	-0.025488732	-0.019921875	0.005	0	2	120	0.054462935	0.046806756
102	TW	0.25	0.03	0.009659429	0.110660125	0.162109375	0.005	0	2	120	0.054462935	0.152449946
103	TW	0.05	0.03	0.022492442	-0.007766156	-0.021484375	0.005	0	2	120	0.590163934	0.043976817
104	TW	0.1	0.03	0.026086366	0.071759631	-0.126953125	0.005	0	2	120	0.264705882	0.153039491
105	TW	0.25	0.03	0.024228169	-0.089805943	0.129296875	0.005	0	2	120	0.054462935	0.105068706
106	TW	0.25	0.03	0.031634776	0.032098415	0.126953125	0.005	0	2	120	0.054462935	0.095318349
107	TW	0.1	0.03	0.016076668	-0.015318099	0.117578125	0.005	0	2	120	0.264705882	0.101501457
108	TW	0.1	0.03	0.014050731	0.091756784	0.119140625	0.005	0	2	120	0.264705882	0.105089894
109	TW	0.05	0.03	0.018741117	-0.014766442	-0.064453125	0.005	0	2	120	0.590163934	0.083194242
110	TW	0.1	0.03	0.030257877	0.028699513	0.088671875	0.005	0	2	120	0.264705882	0.058413998
111	TW	0.05	0.03	0.00233044	0.000678035	-0.018359375	0.005	0	2	120	0.590163934	0.020689815
112	TW	0.1	0.03	-0.011525761	-0.091087307	-0.141015625	0.005	0	2	120	0.264705882	0.129489864
113	TW	0.25	0.03	-0.044617036	0.020407989	-0.196484375	0.005	0	2	120	0.054462935	0.151867339
114	TW	0.1	0.03	-0.031530032	-0.037079521	-0.023046875	0.005	1	2	120	0.264705882	0.008483157
116	TW	0.05	0.03	0.04657191	0.03917031	0.020703125	0.005	0	2	120	0.590163934	0.025868785
117	TW	0.05	0.03	0.03855671	0.027984057	-0.019921875	0.005	0	2	120	0.590163934	0.058478585
118	TW	0.05	0.03	0.017844165	0.06225959	0.193359375	0.005	0	2	120	0.590163934	0.17551521
119	TW	0.25	0.03	-0.016499794	0.035865115	0.008203125	0.005	0	2	120	0.054462935	0.024702919
120	TW	0.25	0.03	0.041594009	0.030421145	0.099609375	0.005	0	2	120	0.054462935	0.058015366
1	TW	0.25	0.03	-0.008844081	0.05896719	0.005859375	0.005	0	4	120	0.054462935	0.014703456
2	TW	0.05	0.03	0.007667333	0.038738273	0.019921875	0.005	0	4	120	0.590163934	0.012254542
3	TW	0.05	0.03	-0.03540013	-0.075180452	-0.139453125	0.005	0	4	120	0.590163934	0.104052995
4	TW	0.1	0.03	-0.021077813	-0.071000224	-0.126953125	0.005	0	4	120	0.264705882	0.105875312
5	TW	0.25	0.03	-0.004159479	0.029733218	-0.066015625	0.005	0	4	120	0.054462935	0.061856146
6	TW	0.1	0.03	0.028824226	-0.048651657	-0.198046875	0.005	0	4	120	0.264705882	0.226871101
7	TW	0.25	0.03	-0.022814358	0.110749555	0.120703125	0.005	0	4	120	0.054462935	0.143517483
8	TW	0.25	0.03	-0.017545659	-0.015971506	0.108203125	0.005	0	4	120	0.054462935	0.125748784
9	TW	0.05	0.03	0.032777176	0.048290811	0.024609375	0.005	1	4	120	0.590163934	0.008167801
10	TW	0.05	0.03	0.00071495	0.019679087	-0.079296875	0.005	0	4	120	0.590163934	0.080011825
11	TW	0.05	0.03	-0.003407618	-0.060930338	0.162890625	0.005	0	4	120	0.590163934	0.166298243
12	TW	0.25	0.03	0.021496469	0.148337326	0.018359375	0.005	1	4	120	0.054462935	0.003137094
13	TW	0.05	0.03	-0.02339925	-0.017795557	0.223828125	0.005	0	4	120	0.590163934	0.247227375
14	TW	0.25	0.03	-0.005769546	-0.099634939	0.193359375	0.005	0	4	120	0.054462935	0.199128921
15	TW	0.05	0.03	-1.87E-06	0.005693497	-0.071484375	0.005	0	4	120	0.590163934	0.071482506
16	TW	0.1	0.03	0.046463367	-0.08009146	0.023046875	0.005	0	4	120	0.264705882	0.023416492
17	TW	0.1	0.03	-0.052007429	-0.050392095	-0.075390625	0.005	0	4	120	0.264705882	0.023383196
18	TW	0.1	0.03	-0.04301328	-0.125880592	-0.014453125	0.005	0	4	120	0.264705882	0.028560155
19	TW	0.1	0.03	0.014699315	0.032643465	0.193359375	0.005	0	4	120	0.264705882	0.17866006
20	TW	0.25	0.03	-0.023249872	-0.058015272	0.126171875	0.005	0	4	120	0.054462935	0.149421747
21	TW	0.1	0.03	0.015901567	0.019746651	-0.245703125	0.005	0	4	120	0.264705882	0.261604692
22	TW	0.25	0.03	0.036884409	0.030047005	0.001171875	0.005	0	4	120	0.054462935	0.035712534
23	TW	0.05	0.03	-0.020424774	0.028467018	-0.232421875	0.005	0	4	120	0.590163934	0.211997101
24	TW	0.05	0.03	-0.000644533	-0.017325296	-0.041796875	0.005	0	4	120	0.590163934	0.041152342
25	TW	0.05	0.03	-0.02459052	-0.061491083	0.113671875	0.005	0	4	120	0.590163934	0.138262395
26	TW	0.05	0.03	-0.008138904	-0.015417121	0.137890625	0.005	0	4	120	0.590163934	0.146029529
27	TW	0.05	0.03	0.050448121	0.037190886	-0.065234375	0.005	0	4	120	0.590163934	0.115682496
28	TW	0.25	0.03	-0.019838834	0.053132592	0.119921875	0.005	0	4	120	0.054462935	0.139760709
29	TW	0.05	0.03	0.012165639	0.038601847	0.192578125	0.005	0	4	120	0.590163934	0.180412486
30	TW	0.05	0.03	-0.028636398	-0.047597132	-0.126171875	0.005	0	4	120	0.590163934	0.097535477
31	TW	0.1	0.03	0.002887137	0.152212801	-0.190234375	0.005	0	4	120	0.264705882	0.193121512
33	TW	0.25	0.03	0.035158423	0.084196004	-0.073828125	0.005	0	4	120	0.054462935	0.108986548
34	TW	0.05	0.03	-0.037199182	-0.061438109	-0.104296875	0.005	0	4	120	0.590163934	0.067097693
35	TW	0.25	0.03	-0.024050484	0.120712856	-0.091796875	0.005	0	4	120	0.054462935	0.067746391
36	TW	0.25	0.03	-0.018580578	0.034789969	0.244921875	0.005	0	4	120	0.054462935	0.263502453
37	TW	0.1	0.03	-0.006634563	-0.032827841	0.045703125	0.005	0	4	120	0.264705882	0.052337688
38	TW	0.05	0.03	-0.000928421	0.005687903	-0.165234375	0.005	0	4	120	0.590163934	0.164305954
39	TW	0.05	0.03	0.010219461	-0.008208521	0.162109375	0.005	0	4	120	0.590163934	0.151889914
41	TW	0.25	0.03	-0.034780049	-0.071880505	0.001171875	0.005	0	4	120	0.054462935	0.035951924
42	TW	0.05	0.03	0.044180584	0.020080416	0.244921875	0.005	0	4	120	0.590163934	0.200741291
43	TW	0.1	0.03	-0.011109158	0.051584514	-0.070703125	0.005	0	4	120	0.264705882	0.059593967
44	TW	0.05	0.03	-0.019648694	-0.008183734	-0.222265625	0.005	0	4	120	0.590163934	0.202616931
45	TW	0.1	0.03	0.037136941	-0.047168812	-0.140234375	0.005	0	4	120	0.264705882	0.177371316
46	TW	0.05	0.03	-0.009456265	-0.0326538	-0.050390625	0.005	0	4	120	0.590163934	0.04093436
47	TW	0.05	0.03	0.008822707	-0.014483039	-0.081640625	0.005	0	4	120	0.590163934	0.090463332
48	TW	0.1	0.03	0.018930003	-0.012579859	-0.132421875	0.005	0	4	120	0.264705882	0.151351878
49	TW	0.1	0.03	-0.039936415	-0.026017255	0.216796875	0.005	0	4	120	0.264705882	0.25673329
50	TW	0.25	0.03	0.068034477	0.12702107	0.089453125	0.005	0	4	120	0.054462935	0.021418648
51	TW	0.25	0.03	-0.03681145	0.045328506	0.240234375	0.005	0	4	120	0.054462935	0.277045825
52	TW	0.25	0.03	0.027985653	0.166867783	-0.030078125	0.005	0	4	120	0.054462935	0.058063778
53	TW	0.25	0.03	-0.030383039	0.026518074	0.216015625	0.005	0	4	120	0.054462935	0.246398664
54	TW	0.25	0.03	0.030858578	0.104013069	0.216015625	0.005	0	4	120	0.054462935	0.185157047
55	TW	0.25	0.03	-0.020542542	-0.046103336	0.055078125	0.005	0	4	120	0.054462935	0.075620667
56	TW	0.25	0.03	-0.010725336	0.004061236	0.147265625	0.005	0	4	120	0.054462935	0.157990961
57	TW	0.1	0.03	-0.020200376	0.033365307	-0.128515625	0.005	0	4	120	0.264705882	0.108315249
58	TW	0.05	0.03	-0.054042447	-0.042059707	0.030859375	0.005	0	4	120	0.590163934	0.084901822
59	TW	0.25	0.03	-0.004492194	-0.009464316	0.129296875	0.005	0	4	120	0.054462935	0.133789069
60	TW	0.1	0.03	0.0077739	-0.014695149	0.123828125	0.005	0	4	120	0.264705882	0.116054225
61	TW	0.1	0.03	0.010876195	0.021520715	0.036328125	0.005	0	4	120	0.264705882	0.02545193
62	TW	0.25	0.03	-0.020475852	0.04771672	0.152734375	0.005	0	4	120	0.054462935	0.173210227
63	TW	0.1	0.03	0.029674658	-0.00982434	-0.082421875	0.005	0	4	120	0.264705882	0.112096533
64	TW	0.05	0.03	-0.018159915	-0.017459934	-0.135546875	0.005	0	4	120	0.590163934	0.11738696
65	TW	0.1	0.03	-0.005897164	-0.034758231	0.037890625	0.005	0	4	120	0.264705882	0.043787789
66	TW	0.25	0.03	0.017262315	0.052984042	0.041796875	0.005	0	4	120	0.054462935	0.02453456
67	TW	0.1	0.03	-0.003901938	-0.01140486	0.144140625	0.005	0	4	120	0.264705882	0.148042563
68	TW	0.25	0.03	-0.032230208	-0.129935272	-0.103515625	0.005	0	4	120	0.054462935	0.071285417
69	TW	0.05	0.03	0.068735481	0.081317128	-0.048046875	0.005	0	4	120	0.590163934	0.116782356
70	TW	0.25	0.03	-0.050925816	0.046363904	0.177734375	0.005	0	4	120	0.054462935	0.228660191
71	TW	0.1	0.03	0.011916272	-0.001003066	0.055859375	0.005	0	4	120	0.264705882	0.043943103
72	TW	0.1	0.03	0.035033	-0.068246363	0.238671875	0.005	0	4	120	0.264705882	0.203638875
73	TW	0.05	0.03	-0.02370902	0.016839925	-0.148046875	0.005	0	4	120	0.590163934	0.124337855
74	TW	0.25	0.03	0.035573609	0.09884801	0.160546875	0.005	0	4	120	0.054462935	0.124973266
75	TW	0.05	0.03	-0.005262609	0.008276772	0.084765625	0.005	0	4	120	0.590163934	0.090028234
76	TW	0.05	0.03	0.014393566	-0.01942341	-0.123046875	0.005	0	4	120	0.590163934	0.137440441
77	TW	0.1	0.03	0.025823621	0.028416798	-0.012109375	0.005	0	4	120	0.264705882	0.037932996
78	TW	0.05	0.03	0.034003379	0.005854117	-0.049609375	0.005	0	4	120	0.590163934	0.083612754
79	TW	0.1	0.03	-0.091198169	-0.093885349	-0.049609375	0.005	0	4	120	0.264705882	0.041588794
80	TW	0.05	0.03	-0.012434755	-0.018246471	0.130859375	0.005	0	4	120	0.590163934	0.14329413
81	TW	0.05	0.03	0.028394756	0.023514039	-0.193359375	0.005	0	4	120	0.590163934	0.221754131
82	TW	0.1	0.03	0.016148578	0.031558007	-0.193359375	0.005	0	4	120	0.264705882	0.209507953
83	TW	0.25	0.03	-0.035617333	-0.030638975	0.166796875	0.005	0	4	120	0.054462935	0.202414208
84	TW	0.1	0.03	0.005363432	0.016612675	-0.071484375	0.005	0	4	120	0.264705882	0.076847807
85	TW	0.05	0.03	-0.008533746	0.0111741	-0.033984375	0.005	0	4	120	0.590163934	0.025450629
86	TW	0.25	0.03	-0.019883211	-0.081739187	0.035546875	0.005	0	4	120	0.054462935	0.055430086
87	TW	0.1	0.03	0.011490937	0.030992104	0.098046875	0.005	0	4	120	0.264705882	0.086555938
88	TW	0.25	0.03	-0.025192266	0.011747345	0.119140625	0.005	0	4	120	0.054462935	0.144332891
89	TW	0.1	0.03	-0.004522088	-0.054985652	0.119140625	0.005	0	4	120	0.264705882	0.123662713
90	TW	0.05	0.03	0.033040145	0.011420406	-0.054296875	0.005	0	4	120	0.590163934	0.08733702
91	TW	0.05	0.03	-0.0225194	-0.02758113	-0.034765625	0.005	0	4	120	0.590163934	0.012246225
92	TW	0.1	0.03	0.008345777	-0.006670069	0.223828125	0.005	0	4	120	0.264705882	0.215482348
93	TW	0.05	0.03	-0.007411426	-0.007262472	0.035546875	0.005	0	4	120	0.590163934	0.042958301
94	TW	0.05	0.03	0.000697597	0.009377778	0.171484375	0.005	0	4	120	0.590163934	0.170786778
95	TW	0.25	0.03	-0.01450969	-0.021043611	-0.109765625	0.005	0	4	120	0.054462935	0.095255935
96	TW	0.25	0.03	0.009410816	0.068743749	0.059765625	0.005	0	4	120	0.054462935	0.050354809
97	TW	0.05	0.03	-0.067179155	-0.109157806	0.043359375	0.005	0	4	120	0.590163934	0.11053853
98	TW	0.1	0.03	-0.003507548	-0.026364257	0.226953125	0.005	0	4	120	0.264705882	0.230460673
99	TW	0.05	0.03	-0.005461082	-0.027859624	-0.202734375	0.005	0	4	120	0.590163934	0.197273293
100	TW	0.1	0.03	0.041459911	0.061058721	0.000390625	0.005	0	4	120	0.264705882	0.041069286
101	TW	0.1	0.03	0.027951033	0.163838844	0.010546875	0.005	0	4	120	0.264705882	0.017404158
102	TW	0.1	0.03	-0.024794265	-0.099331048	-0.201171875	0.005	0	4	120	0.264705882	0.17637761
103	TW	0.1	0.03	-0.015195099	-0.040541051	0.198046875	0.005	0	4	120	0.264705882	0.213241974
104	TW	0.25	0.03	-0.007662323	-0.132666565	0.188671875	0.005	0	4	120	0.054462935	0.196334198
105	TW	0.1	0.03	0.006543839	-0.040140052	-0.030078125	0.005	0	4	120	0.264705882	0.036621964
106	TW	0.1	0.03	0.027121884	0.034122507	0.137890625	0.005	0	4	120	0.264705882	0.110768741
107	TW	0.1	0.03	0.00184144	-0.031620475	-0.172265625	0.005	0	4	120	0.264705882	0.174107065
108	TW	0.25	0.03	-0.004047235	-0.01941379	0.058984375	0.005	0	4	120	0.054462935	0.06303161
109	TW	0.05	0.03	-0.038671566	-0.072118667	-0.117578125	0.005	0	4	120	0.590163934	0.078906559
110	TW	0.25	0.03	-0.03445346	0.210699322	-0.026953125	0.005	1	4	120	0.054462935	0.007500335
111	TW	0.05	0.03	0.017224032	0.053212924	0.168359375	0.005	0	4	120	0.590163934	0.151135343
112	TW	0.25	0.03	0.027175509	0.17969149	-0.148828125	0.005	0	4	120	0.054462935	0.176003634
113	TW	0.25	0.03	-0.006987923	0.055707099	-0.096484375	0.005	0	4	120	0.054462935	0.089496452
114	TW	0.1	0.03	-0.01736077	-0.046470683	-0.008203125	0.005	1	4	120	0.264705882	0.009157645
115	TW	0.25	0.03	0.038065577	-0.149836157	-0.079296875	0.005	0	4	120	0.054462935	0.117362452
116	TW	0.1	0.03	0.03466893	0.050228218	0.146484375	0.005	0	4	120	0.264705882	0.111815445
117	TW	0.25	0.03	-0.042256259	-0.063307097	0.238671875	0.005	0	4	120	0.054462935	0.280928134
118	TW	0.1	0.03	-0.019657501	-0.128776121	-0.166796875	0.005	0	4	120	0.264705882	0.147139374
119	TW	0.1	0.03	0.017181524	0.014377869	-0.129296875	0.005	0	4	120	0.264705882	0.146478399
120	TW	0.25	0.03	6.09E-05	0.011084791	0.098828125	0.005	0	4	120	0.054462935	0.098767263
1	TW	0.25	0.1	-0.087631013	0.0163589	-0.051171875	0.005	0	1	120	0.390243902	0.036459138
2	TW	0.1	0.1	-0.026547745	-0.028548265	-0.265234375	0.005	0	1	120	0.8	0.23868663
5	TW	0.1	0.1	0.058005321	0.011432208	0.045703125	0.005	0	1	120	0.8	0.012302196
6	TW	0.25	0.1	0.023975573	0.071629466	-0.001171875	0.005	0	1	120	0.390243902	0.025147448
7	TW	0.1	0.1	-0.035088492	-0.063878984	-0.019140625	0.005	0	1	120	0.8	0.015947867
8	TW	0.05	0.1	0.089209848	0.093258366	0.088671875	0.005	1	1	120	0.941176471	0.000537973
9	TW	0.1	0.1	0.157829884	0.134720156	0.203515625	0.005	0	1	120	0.8	0.045685741
10	TW	0.05	0.1	-0.110817393	-0.126304021	-0.122265625	0.005	0	1	120	0.941176471	0.011448232
11	TW	0.25	0.1	-0.002593105	-0.108332215	-0.091015625	0.005	0	1	120	0.390243902	0.08842252
12	TW	0.05	0.1	-0.111062772	-0.151840906	-0.111328125	0.005	1	1	120	0.941176471	0.000265353
13	TW	0.25	0.1	0.075083418	0.244780444	0.316796875	0.005	0	1	120	0.390243902	0.241713457
18	TW	0.1	0.1	0.092581269	0.021212968	0.113671875	0.005	0	1	120	0.8	0.021090606
19	TW	0.25	0.1	-0.024852032	0.101883476	-0.032421875	0.005	1	1	120	0.390243902	0.007569843
20	TW	0.25	0.1	-0.014983452	-0.102977652	0.083203125	0.005	0	1	120	0.390243902	0.098186577
21	TW	0.25	0.1	-0.125841538	0.011877371	0.178515625	0.005	0	1	120	0.390243902	0.304357163
22	TW	0.1	0.1	0.031261988	0.088441137	0.020703125	0.005	0	1	120	0.8	0.010558863
23	TW	0.05	0.1	0.269027694	0.276458514	0.277734375	0.005	1	1	120	0.941176471	0.008706681
24	TW	0.1	0.1	0.028969629	-0.025480376	0.056640625	0.005	0	1	120	0.8	0.027670996
25	TW	0.05	0.1	-0.142280301	-0.132573334	-0.151953125	0.005	1	1	120	0.941176471	0.009672824
26	TW	0.1	0.1	0.024678572	-0.015327257	0.046484375	0.005	0	1	120	0.8	0.021805803
27	TW	0.05	0.1	-0.143577288	-0.129406809	-0.108203125	0.005	0	1	120	0.941176471	0.035374163
28	TW	0.05	0.1	0.014857313	0.02523809	0.072265625	0.005	0	1	120	0.941176471	0.057408312
29	TW	0.1	0.1	-0.169307257	-0.154044736	0.054296875	0.005	0	1	120	0.8	0.223604132
30	TW	0.05	0.1	0.071918848	0.056544687	0.059765625	0.005	0	1	120	0.941176471	0.012153223
31	TW	0.1	0.1	0.114177283	0.113404671	0.176171875	0.005	0	1	120	0.8	0.061994592
32	TW	0.05	0.1	0.155193628	0.141658463	0.149609375	0.005	1	1	120	0.941176471	0.005584253
33	TW	0.05	0.1	0.138363011	0.159689225	0.037890625	0.005	0	1	120	0.941176471	0.100472386
34	TW	0.05	0.1	-0.075809225	-0.111644349	-0.151953125	0.005	0	1	120	0.941176471	0.0761439
35	TW	0.25	0.1	0.044266274	0.124091668	-0.127734375	0.005	0	1	120	0.390243902	0.172000649
36	TW	0.1	0.1	0.09110979	0.106041685	0.189453125	0.005	0	1	120	0.8	0.098343335
37	TW	0.25	0.1	-0.107408562	-0.058411043	-0.230859375	0.005	0	1	120	0.390243902	0.123450813
38	TW	0.25	0.1	0.020176191	-0.006985102	-0.000390625	0.005	0	1	120	0.390243902	0.020566816
39	TW	0.1	0.1	0.076286322	0.068183045	-0.162890625	0.005	0	1	120	0.8	0.239176947
40	TW	0.1	0.1	-0.12881872	-0.190763483	0.233984375	0.005	0	1	120	0.8	0.362803095
41	TW	0.05	0.1	-0.095296182	-0.090790197	0.102734375	0.005	0	1	120	0.941176471	0.198030557
42	TW	0.1	0.1	0.07781745	-0.012292174	0.000390625	0.005	0	1	120	0.8	0.077426825
43	TW	0.1	0.1	-0.000633107	0.039924939	-0.014453125	0.005	0	1	120	0.8	0.013820018
44	TW	0.25	0.1	0.052448681	-0.046928263	-0.216015625	0.005	0	1	120	0.390243902	0.268464306
45	TW	0.1	0.1	0.13642718	0.12734672	0.089453125	0.005	0	1	120	0.8	0.046974055
46	TW	0.05	0.1	0.048203933	0.082795934	0.137890625	0.005	0	1	120	0.941176471	0.089686692
47	TW	0.25	0.1	-0.078706585	0.02005379	-0.209765625	0.005	0	1	120	0.390243902	0.13105904
48	TW	0.1	0.1	0.075199927	0.081824942	0.012109375	0.005	0	1	120	0.8	0.063090552
49	TW	0.25	0.1	-0.016688791	-0.098952941	-0.195703125	0.005	0	1	120	0.390243902	0.179014334
50	TW	0.25	0.1	-0.081622811	-0.021720417	0.155859375	0.005	0	1	120	0.390243902	0.237482186
51	TW	0.1	0.1	0.209406519	0.240499585	0.083203125	0.005	0	1	120	0.8	0.126203394
52	TW	0.1	0.1	0.008015253	0.022809321	0.014453125	0.005	1	1	120	0.8	0.006437872
53	TW	0.25	0.1	-0.093729507	-0.091864261	-0.157421875	0.005	0	1	120	0.390243902	0.063692368
54	TW	0.1	0.1	0.063573878	0.059445723	0.104296875	0.005	0	1	120	0.8	0.040722997
55	TW	0.1	0.1	0.168202799	0.151733602	0.008984375	0.005	0	1	120	0.8	0.159218424
56	TW	0.05	0.1	0.059363417	0.070029569	0.061328125	0.005	1	1	120	0.941176471	0.001964708
57	TW	0.25	0.1	0.079015288	0.157378236	0.084765625	0.005	1	1	120	0.390243902	0.005750337
58	TW	0.25	0.1	0.010525385	0.140956028	0.220703125	0.005	0	1	120	0.390243902	0.21017774
59	TW	0.05	0.1	-0.015857856	-0.022768377	-0.007421875	0.005	1	1	120	0.941176471	0.008435981
60	TW	0.25	0.1	0.087090745	-0.099163197	-0.080859375	0.005	0	1	120	0.390243902	0.16795012
62	TW	0.1	0.1	0.007547449	-0.064007191	-0.098828125	0.005	0	1	120	0.8	0.106375574
63	TW	0.25	0.1	-0.052663484	-0.059379867	-0.083203125	0.005	0	1	120	0.390243902	0.030539641
64	TW	0.25	0.1	-0.068548438	-0.15636149	-0.133984375	0.005	0	1	120	0.390243902	0.065435937
65	TW	0.05	0.1	-0.026838765	0.00953093	-0.079296875	0.005	0	1	120	0.941176471	0.05245811
66	TW	0.05	0.1	-0.118834596	-0.12106106	-0.066796875	0.005	0	1	120	0.941176471	0.052037721
67	TW	0.1	0.1	0.024857898	0.14459746	0.081640625	0.005	0	1	120	0.8	0.056782727
68	TW	0.25	0.1	0.010245162	0.010401259	-0.063671875	0.005	0	1	120	0.390243902	0.073917037
69	TW	0.25	0.1	-0.004100688	-0.090826077	-0.044140625	0.005	0	1	120	0.390243902	0.040039937
70	TW	0.25	0.1	-0.224758231	-0.116879629	0.013671875	0.005	0	1	120	0.390243902	0.238430106
71	TW	0.25	0.1	-0.051077648	-0.02145815	-0.041015625	0.005	0	1	120	0.390243902	0.010062023
72	TW	0.1	0.1	0.024924264	-0.00066626	0.076953125	0.005	0	1	120	0.8	0.052028861
73	TW	0.25	0.1	0.036919671	0.047562682	0.062890625	0.005	0	1	120	0.390243902	0.025970954
74	TW	0.05	0.1	0.017919662	0.031808757	-0.101953125	0.005	0	1	120	0.941176471	0.119872787
75	TW	0.1	0.1	-0.003728341	-0.020621598	-0.019921875	0.005	0	1	120	0.8	0.016193534
76	TW	0.05	0.1	-0.160330987	-0.140733598	-0.223828125	0.005	0	1	120	0.941176471	0.063497138
77	TW	0.25	0.1	0.033937204	-0.00691357	0.255078125	0.005	0	1	120	0.390243902	0.221140921
78	TW	0.05	0.1	-0.013113481	0.034989791	-0.178515625	0.005	0	1	120	0.941176471	0.165402144
79	TW	0.1	0.1	0.048518979	0.054543795	-0.192578125	0.005	0	1	120	0.8	0.241097104
80	TW	0.25	0.1	0.05987507	0.042862918	-0.055078125	0.005	0	1	120	0.390243902	0.114953195
81	TW	0.05	0.1	-0.008603089	0.028165944	0.007421875	0.005	0	1	120	0.941176471	0.016024964
82	TW	0.1	0.1	0.032529205	-0.009930315	-0.005078125	0.005	0	1	120	0.8	0.03760733
84	TW	0.05	0.1	-0.03224492	-0.033503681	-0.022265625	0.005	1	1	120	0.941176471	0.009979295
85	TW	0.05	0.1	-0.038237413	-0.013912168	0.001953125	0.005	0	1	120	0.941176471	0.040190538
86	TW	0.25	0.1	-0.095337093	-0.092530439	-0.209765625	0.005	0	1	120	0.390243902	0.114428532
87	TW	0.05	0.1	0.02335756	-0.022928906	-0.014453125	0.005	0	1	120	0.941176471	0.037810685
88	TW	0.05	0.1	0.123524465	0.134590185	0.087890625	0.005	0	1	120	0.941176471	0.03563384
89	TW	0.1	0.1	-0.05785316	-0.057695327	-0.030078125	0.005	0	1	120	0.8	0.027775035
90	TW	0.25	0.1	-0.050153737	-0.022537088	0.026953125	0.005	0	1	120	0.390243902	0.077106862
91	TW	0.05	0.1	0.072286352	0.094856123	0.119140625	0.005	0	1	120	0.941176471	0.046854273
92	TW	0.1	0.1	0.003949849	0.003553604	-0.041796875	0.005	0	1	120	0.8	0.045746724
93	TW	0.05	0.1	0.154127877	0.170959271	0.186328125	0.005	0	1	120	0.941176471	0.032200248
94	TW	0.1	0.1	-0.170105284	-0.146948899	-0.157421875	0.005	0	1	120	0.8	0.012683409
95	TW	0.05	0.1	-0.103374131	-0.114794238	-0.054296875	0.005	0	1	120	0.941176471	0.049077256
96	TW	0.1	0.1	-0.076370764	-0.000955781	0.082421875	0.005	0	1	120	0.8	0.158792639
97	TW	0.05	0.1	0.217642596	0.229476152	0.225390625	0.005	1	1	120	0.941176471	0.007748029
98	TW	0.05	0.1	0.04316121	0.064909636	-0.066015625	0.005	0	1	120	0.941176471	0.109176835
99	TW	0.05	0.1	-0.044376518	-0.067418976	0.008203125	0.005	0	1	120	0.941176471	0.052579643
100	TW	0.1	0.1	0.002999587	-0.013922135	0.003515625	0.005	1	1	120	0.8	0.000516038
101	TW	0.05	0.1	-0.031567087	-0.04869098	0.003515625	0.005	0	1	120	0.941176471	0.035082712
102	TW	0.1	0.1	0.09778457	0.040491554	0.071484375	0.005	0	1	120	0.8	0.026300195
104	TW	0.25	0.1	0.081796283	-0.033279581	-0.161328125	0.005	0	1	120	0.390243902	0.243124408
105	TW	0.25	0.1	0.07023411	0.073762212	0.153515625	0.005	0	1	120	0.390243902	0.083281515
106	TW	0.05	0.1	-0.023127056	-0.041159005	0.119921875	0.005	0	1	120	0.941176471	0.143048931
107	TW	0.05	0.1	-0.011368958	-0.01570354	0.083203125	0.005	0	1	120	0.941176471	0.094572083
108	TW	0.1	0.1	0.012794052	0.004590794	-0.151953125	0.005	0	1	120	0.8	0.164747177
109	TW	0.25	0.1	-0.07994097	0.067798332	0.087890625	0.005	0	1	120	0.390243902	0.167831595
110	TW	0.05	0.1	-0.023861196	-0.003844862	-0.019140625	0.005	1	1	120	0.941176471	0.004720571
111	TW	0.1	0.1	-0.008946324	0.014313046	0.236328125	0.005	0	1	120	0.8	0.245274449
112	TW	0.25	0.1	-0.102326417	-0.205693833	-0.223046875	0.005	0	1	120	0.390243902	0.120720458
113	TW	0.1	0.1	0.093753792	0.104390812	0.258203125	0.005	0	1	120	0.8	0.164449333
114	TW	0.1	0.1	-0.113171928	-0.129524716	-0.030859375	0.005	0	1	120	0.8	0.082312553
115	TW	0.25	0.1	-0.071070209	-0.241401846	-0.060546875	0.005	0	1	120	0.390243902	0.010523334
116	TW	0.05	0.1	-0.116950086	-0.159830856	-0.143359375	0.005	0	1	120	0.941176471	0.026409289
117	TW	0.1	0.1	0.106543714	0.07742138	-0.034765625	0.005	0	1	120	0.8	0.141309339
118	TW	0.25	0.1	-0.068039374	-0.069362302	-0.008984375	0.005	0	1	120	0.390243902	0.059054999
119	TW	0.25	0.1	-0.172577266	-0.173917341	-0.187109375	0.005	0	1	120	0.390243902	0.014532109
120	TW	0.25	0.1	0.08131996	0.215654195	0.044140625	0.005	0	1	120	0.390243902	0.037179335
1	TW	0.25	0.1	-0.054289422	0.078630774	-0.026171875	0.005	0	3	120	0.390243902	0.028117547
2	TW	0.1	0.1	0.022619645	0.039519511	0.057421875	0.005	0	3	120	0.8	0.03480223
3	TW	0.1	0.1	0.054610703	0.057156918	-0.008984375	0.005	0	3	120	0.8	0.063595078
4	TW	0.1	0.1	-0.024796178	0.008282316	-0.022265625	0.005	1	3	120	0.8	0.002530553
5	TW	0.25	0.1	0.0854133	0.123944773	-0.035546875	0.005	0	3	120	0.390243902	0.120960175
6	TW	0.1	0.1	-0.095289291	-0.068459747	-0.035546875	0.005	0	3	120	0.8	0.059742416
7	TW	0.1	0.1	-0.07324454	-0.094587921	0.061328125	0.005	0	3	120	0.8	0.134572665
8	TW	0.25	0.1	0.036912593	0.045478893	-0.050390625	0.005	0	3	120	0.390243902	0.087303218
10	TW	0.25	0.1	-0.006892453	0.120177467	-0.039453125	0.005	0	3	120	0.390243902	0.032560672
11	TW	0.1	0.1	0.041670167	-0.010388706	0.060546875	0.005	0	3	120	0.8	0.018876708
12	TW	0.05	0.1	0.19300545	0.146727524	0.003515625	0.005	0	3	120	0.941176471	0.189489825
14	TW	0.05	0.1	-0.185311532	-0.20281562	0.011328125	0.005	0	3	120	0.941176471	0.196639657
15	TW	0.25	0.1	-0.118306508	0.025773639	0.095703125	0.005	0	3	120	0.390243902	0.214009633
16	TW	0.1	0.1	0.032257219	-0.008442249	-0.085546875	0.005	0	3	120	0.8	0.117804094
17	TW	0.25	0.1	0.021195587	-0.027041642	0.024609375	0.005	1	3	120	0.390243902	0.003413788
18	TW	0.05	0.1	-0.098052926	-0.068280281	-0.002734375	0.005	0	3	120	0.941176471	0.095318551
19	TW	0.1	0.1	0.00411477	-0.03601743	-0.016015625	0.005	0	3	120	0.8	0.020130395
20	TW	0.25	0.1	0.00277288	0.055023873	-0.019921875	0.005	0	3	120	0.390243902	0.022694755
21	TW	0.1	0.1	-0.003985922	-0.024055748	0.010546875	0.005	0	3	120	0.8	0.014532797
22	TW	0.25	0.1	-0.077992723	-0.012383479	0.103515625	0.005	0	3	120	0.390243902	0.181508348
23	TW	0.05	0.1	-0.069518059	-0.095364051	0.114453125	0.005	0	3	120	0.941176471	0.183971184
24	TW	0.1	0.1	0.010614725	-0.025668595	-0.033984375	0.005	0	3	120	0.8	0.0445991
25	TW	0.05	0.1	0.010181205	-0.016910336	0.094921875	0.005	0	3	120	0.941176471	0.08474067
26	TW	0.25	0.1	0.004611545	0.028173167	0.114453125	0.005	0	3	120	0.390243902	0.10984158
27	TW	0.05	0.1	0.004848803	0.009674787	0.139453125	0.005	0	3	120	0.941176471	0.134604322
28	TW	0.05	0.1	-0.095498962	-0.092733174	0.100390625	0.005	0	3	120	0.941176471	0.195889587
29	TW	0.25	0.1	0.023016308	-0.133895779	-0.151171875	0.005	0	3	120	0.390243902	0.174188183
30	TW	0.1	0.1	-0.190231983	-0.140741177	-0.053515625	0.005	0	3	120	0.8	0.136716358
31	TW	0.25	0.1	0.079283317	-0.016358282	0.044921875	0.005	0	3	120	0.390243902	0.034361442
32	TW	0.05	0.1	-0.002235899	-0.003848235	-0.019921875	0.005	0	3	120	0.941176471	0.017685976
33	TW	0.1	0.1	-0.044747842	0.039059017	0.080078125	0.005	0	3	120	0.8	0.124825967
34	TW	0.1	0.1	0.209938696	0.183138634	-0.133984375	0.005	0	3	120	0.8	0.343923071
35	TW	0.05	0.1	-0.093547322	-0.098546516	-0.078515625	0.005	0	3	120	0.941176471	0.015031697
36	TW	0.05	0.1	0.129567998	0.135743403	-0.016796875	0.005	0	3	120	0.941176471	0.146364873
37	TW	0.25	0.1	-0.020158474	0.081107965	-0.010546875	0.005	1	3	120	0.390243902	0.009611599
38	TW	0.25	0.1	-0.184042903	-0.069392793	-0.033984375	0.005	0	3	120	0.390243902	0.150058528
42	TW	0.05	0.1	-0.031055336	-0.034308482	-0.005078125	0.005	0	3	120	0.941176471	0.025977211
43	TW	0.25	0.1	0.084102913	-0.109832336	-0.043359375	0.005	0	3	120	0.390243902	0.127462288
44	TW	0.1	0.1	0.063764466	0.007787607	0.088671875	0.005	0	3	120	0.8	0.024907409
45	TW	0.25	0.1	0.004249938	0.001593841	0.014453125	0.005	0	3	120	0.390243902	0.010203187
46	TW	0.05	0.1	0.037292487	-0.013180867	0.006640625	0.005	0	3	120	0.941176471	0.030651862
47	TW	0.05	0.1	-0.068186066	-0.051171632	-0.216796875	0.005	0	3	120	0.941176471	0.148610809
48	TW	0.05	0.1	-0.003802929	-0.019514704	-0.167578125	0.005	0	3	120	0.941176471	0.163775196
49	TW	0.1	0.1	0.05101563	0.015490755	-0.013671875	0.005	0	3	120	0.8	0.064687505
51	TW	0.05	0.1	-0.11144675	-0.112368813	0.005859375	0.005	0	3	120	0.941176471	0.117306125
52	TW	0.05	0.1	-0.000588538	-0.033775704	-0.058203125	0.005	0	3	120	0.941176471	0.057614587
53	TW	0.05	0.1	-0.037432682	-0.019693338	0.009765625	0.005	0	3	120	0.941176471	0.047198307
54	TW	0.05	0.1	-0.054915521	-0.078912745	0.178515625	0.005	0	3	120	0.941176471	0.233431146
55	TW	0.25	0.1	-0.146077047	-0.13922599	0.000390625	0.005	0	3	120	0.390243902	0.146467672
56	TW	0.1	0.1	-0.076578855	-0.043873886	0.076171875	0.005	0	3	120	0.8	0.15275073
57	TW	0.1	0.1	0.023442088	0.08497641	-0.054296875	0.005	0	3	120	0.8	0.077738963
58	TW	0.05	0.1	0.233085756	0.243683771	0.009765625	0.005	0	3	120	0.941176471	0.223320131
59	TW	0.05	0.1	-0.117744579	-0.138862079	-0.027734375	0.005	0	3	120	0.941176471	0.090010204
60	TW	0.1	0.1	-0.049306447	-0.06287082	0.029296875	0.005	0	3	120	0.8	0.078603322
61	TW	0.25	0.1	-0.002285968	0.162741781	-0.242578125	0.005	0	3	120	0.390243902	0.240292157
62	TW	0.05	0.1	-0.006260187	-0.003265236	0.131640625	0.005	0	3	120	0.941176471	0.137900812
63	TW	0.1	0.1	0.107458643	0.152374313	0.162890625	0.005	0	3	120	0.8	0.055431982
64	TW	0.05	0.1	0.031712586	0.055441676	0.081640625	0.005	0	3	120	0.941176471	0.049928039
65	TW	0.1	0.1	-0.099934937	-0.130690932	-0.089453125	0.005	0	3	120	0.8	0.010481812
66	TW	0.05	0.1	0.196893388	0.182333007	0.128515625	0.005	0	3	120	0.941176471	0.068377763
67	TW	0.25	0.1	-0.036397014	0.18389406	-0.176953125	0.005	0	3	120	0.390243902	0.140556111
68	TW	0.25	0.1	-0.006478971	0.040078979	-0.194140625	0.005	0	3	120	0.390243902	0.187661654
69	TW	0.05	0.1	-0.038678873	-0.066133939	0.003515625	0.005	0	3	120	0.941176471	0.042194498
70	TW	0.05	0.1	-0.057715727	-0.100921308	-0.049609375	0.005	1	3	120	0.941176471	0.008106352
71	TW	0.25	0.1	0.003550094	-0.126251542	0.016015625	0.005	0	3	120	0.390243902	0.012465531
72	TW	0.25	0.1	-0.064156609	-0.090541906	-0.205859375	0.005	0	3	120	0.390243902	0.141702766
73	TW	0.05	0.1	0.063688925	0.022909038	0.079296875	0.005	0	3	120	0.941176471	0.01560795
74	TW	0.1	0.1	-0.123069919	-0.129911947	-0.025390625	0.005	0	3	120	0.8	0.097679294
75	TW	0.1	0.1	-0.169700644	-0.126105175	-0.161328125	0.005	1	3	120	0.8	0.008372519
76	TW	0.25	0.1	0.04849554	0.03932907	0.101171875	0.005	0	3	120	0.390243902	0.052676335
77	TW	0.05	0.1	0.295771992	0.316830942	0.044140625	0.005	0	3	120	0.941176471	0.251631367
78	TW	0.05	0.1	-0.034654957	-0.057646201	-0.029296875	0.005	1	3	120	0.941176471	0.005358082
79	TW	0.25	0.1	-0.055612057	0.037420468	0.216796875	0.005	0	3	120	0.390243902	0.272408932
80	TW	0.25	0.1	0.023290999	0.024314062	0.076171875	0.005	0	3	120	0.390243902	0.052880876
81	TW	0.25	0.1	0.052216685	-0.070871027	-0.036328125	0.005	0	3	120	0.390243902	0.08854481
82	TW	0.1	0.1	-0.109479715	-0.108249985	0.166796875	0.005	0	3	120	0.8	0.27627659
83	TW	0.25	0.1	0.000172227	0.01701016	-0.029296875	0.005	0	3	120	0.390243902	0.029469102
84	TW	0.1	0.1	-0.065286055	-0.102142768	0.029296875	0.005	0	3	120	0.8	0.09458293
85	TW	0.25	0.1	-0.059494461	0.129935547	0.005078125	0.005	0	3	120	0.390243902	0.064572586
86	TW	0.05	0.1	0.012073329	-0.007017662	-0.065234375	0.005	0	3	120	0.941176471	0.077307704
87	TW	0.25	0.1	0.162605992	0.16169295	-0.055859375	0.005	0	3	120	0.390243902	0.218465367
88	TW	0.25	0.1	-0.038258452	-0.015886373	0.033203125	0.005	0	3	120	0.390243902	0.071461577
89	TW	0.25	0.1	-0.065763819	-0.023411566	0.180078125	0.005	0	3	120	0.390243902	0.245841944
90	TW	0.1	0.1	0.014320363	-0.025851826	-0.045703125	0.005	0	3	120	0.8	0.060023488
91	TW	0.05	0.1	-0.042207298	-0.076120416	-0.189453125	0.005	0	3	120	0.941176471	0.147245827
92	TW	0.05	0.1	0.082069642	0.113499826	-0.027734375	0.005	0	3	120	0.941176471	0.109804017
93	TW	0.05	0.1	0.097825008	0.085451111	-0.098046875	0.005	0	3	120	0.941176471	0.195871883
94	TW	0.25	0.1	-0.308389956	-0.236339269	-0.048046875	0.005	0	3	120	0.390243902	0.260343081
95	TW	0.1	0.1	0.07739127	0.041920455	0.163671875	0.005	0	3	120	0.8	0.086280605
96	TW	0.1	0.1	0.029179431	-0.017199188	0.005078125	0.005	0	3	120	0.8	0.024101306
97	TW	0.1	0.1	0.165177362	0.12629896	-0.053515625	0.005	0	3	120	0.8	0.218692987
98	TW	0.25	0.1	-0.339964494	-0.136480989	-0.068359375	0.005	0	3	120	0.390243902	0.271605119
99	TW	0.05	0.1	-0.025876597	0.000269235	-0.176171875	0.005	0	3	120	0.941176471	0.150295278
100	TW	0.1	0.1	-0.107638862	-0.091713537	-0.117578125	0.005	1	3	120	0.8	0.009939263
101	TW	0.05	0.1	-0.046390285	-0.072519128	-0.202734375	0.005	0	3	120	0.941176471	0.15634409
102	TW	0.05	0.1	-0.044860441	-0.047464361	-0.035546875	0.005	1	3	120	0.941176471	0.009313566
103	TW	0.1	0.1	0.093625873	0.049673156	-0.119140625	0.005	0	3	120	0.8	0.212766498
104	TW	0.25	0.1	-0.048822808	0.063555756	-0.098828125	0.005	0	3	120	0.390243902	0.050005317
105	TW	0.1	0.1	0.059672588	0.148046386	-0.037109375	0.005	0	3	120	0.8	0.096781963
106	TW	0.1	0.1	0.216345149	0.278408058	-0.186328125	0.005	0	3	120	0.8	0.402673274
107	TW	0.05	0.1	0.167691355	0.14143511	-0.002734375	0.005	0	3	120	0.941176471	0.17042573
108	TW	0.25	0.1	-0.011975697	-0.031918185	0.101171875	0.005	0	3	120	0.390243902	0.113147572
109	TW	0.1	0.1	0.053560375	0.061028373	-0.125390625	0.005	0	3	120	0.8	0.178951
110	TW	0.05	0.1	0.159354164	0.154340913	0.139453125	0.005	0	3	120	0.941176471	0.019901039
111	TW	0.25	0.1	-0.112378144	0.040473232	-0.208984375	0.005	0	3	120	0.390243902	0.096606231
112	TW	0.25	0.1	-0.100500834	-0.052524659	-0.051953125	0.005	0	3	120	0.390243902	0.048547709
113	TW	0.25	0.1	-0.058265885	-0.001002419	-0.244921875	0.005	0	3	120	0.390243902	0.18665599
114	TW	0.1	0.1	-0.040389792	0.053261584	-0.137109375	0.005	0	3	120	0.8	0.096719583
115	TW	0.05	0.1	-0.018148843	-0.006189771	-0.244140625	0.005	0	3	120	0.941176471	0.225991782
116	TW	0.1	0.1	-0.114466239	-0.044953108	-0.033203125	0.005	0	3	120	0.8	0.081263114
117	TW	0.25	0.1	-0.05623662	-0.020837642	0.012109375	0.005	0	3	120	0.390243902	0.068345995
118	TW	0.1	0.1	0.030018278	0.015112862	-0.113671875	0.005	0	3	120	0.8	0.143690153
119	TW	0.1	0.1	0.025096283	0.102153315	-0.158984375	0.005	0	3	120	0.8	0.184080658
120	TW	0.1	0.1	-0.110394372	-0.141355369	-0.178515625	0.005	0	3	120	0.8	0.068121253
1	N4	0.05	0.03	-0.008257498	0.023031894	0.063671875	0.005	0	2	120	0.590163934	0.071929373
2	N4	0.1	0.03	-0.010106533	-0.005688145	0.005078125	0.005	0	2	120	0.264705882	0.015184658
3	N4	0.25	0.03	0.01440941	-0.015325265	-0.039453125	0.005	0	2	120	0.054462935	0.053862535
4	N4	0.05	0.03	-0.013605375	-0.018834787	-0.049609375	0.005	0	2	120	0.590163934	0.036004
5	N4	0.25	0.03	-0.013664479	0.05554092	0.051171875	0.005	0	2	120	0.054462935	0.064836354
6	N4	0.25	0.03	0.025282033	-0.030658544	0.017578125	0.005	1	2	120	0.054462935	0.007703908
7	N4	0.1	0.03	-0.035813466	-0.061008706	-0.003515625	0.005	0	2	120	0.264705882	0.032297841
8	N4	0.25	0.03	0.027898858	0.135394628	-0.001953125	0.005	0	2	120	0.054462935	0.029851983
9	N4	0.25	0.03	-0.02206614	-0.08974093	0.063671875	0.005	0	2	120	0.054462935	0.085738015
10	N4	0.1	0.03	-0.029001663	0.010208957	-0.013671875	0.005	0	2	120	0.264705882	0.015329788
11	N4	0.1	0.03	-0.032385296	-0.095985314	0.029296875	0.005	0	2	120	0.264705882	0.061682171
12	N4	0.1	0.03	-0.036482402	-0.053030697	-0.155859375	0.005	0	2	120	0.264705882	0.119376973
13	N4	0.25	0.03	0.014788204	0.022340685	0.010546875	0.005	1	2	120	0.054462935	0.004241329
14	N4	0.25	0.03	-0.005916996	0.049726173	-0.033203125	0.005	0	2	120	0.054462935	0.027286129
15	N4	0.25	0.03	0.025580107	0.057484415	0.030859375	0.005	1	2	120	0.054462935	0.005279268
16	N4	0.1	0.03	-0.000494984	0.130360363	-0.000390625	0.005	1	2	120	0.264705882	0.000104359
17	N4	0.25	0.03	-0.036828209	-0.138394381	0.026953125	0.005	0	2	120	0.054462935	0.063781334
18	N4	0.1	0.03	-0.009035077	0.086567581	0.022265625	0.005	0	2	120	0.264705882	0.031300702
19	N4	0.25	0.03	0.041276446	-0.106672496	0.044140625	0.005	1	2	120	0.054462935	0.002864179
20	N4	0.25	0.03	-0.004928593	-6.14E-05	-0.026953125	0.005	0	2	120	0.054462935	0.022024532
21	N4	0.1	0.03	-0.018092846	0.069147233	0.055078125	0.005	0	2	120	0.264705882	0.073170971
22	N4	0.25	0.03	0.020518632	0.071926655	0.056640625	0.005	0	2	120	0.054462935	0.036121993
23	N4	0.05	0.03	0.017409875	0.025131053	-0.068359375	0.005	0	2	120	0.590163934	0.08576925
24	N4	0.25	0.03	0.049831947	0.088843991	0.151953125	0.005	0	2	120	0.054462935	0.102121178
25	N4	0.25	0.03	-0.00811065	0.145001441	0.010546875	0.005	0	2	120	0.054462935	0.018657525
26	N4	0.05	0.03	-0.001598169	-0.014380431	0.081640625	0.005	0	2	120	0.590163934	0.083238794
27	N4	0.1	0.03	-0.015997953	0.086506351	-0.008984375	0.005	1	2	120	0.264705882	0.007013578
28	N4	0.25	0.03	-0.05724385	-0.286688097	-0.007421875	0.005	0	2	120	0.054462935	0.049821975
29	N4	0.05	0.03	0.034108776	0.039374221	-0.000390625	0.005	0	2	120	0.590163934	0.034499401
30	N4	0.05	0.03	0.052399448	0.020672788	0.055078125	0.005	1	2	120	0.590163934	0.002678677
31	N4	0.05	0.03	0.019142362	-0.010625632	-0.072265625	0.005	0	2	120	0.590163934	0.091407987
32	N4	0.1	0.03	-0.000452722	-0.077866023	0.008203125	0.005	1	2	120	0.264705882	0.008655847
33	N4	0.1	0.03	-0.029276448	0.035158202	0.029296875	0.005	0	2	120	0.264705882	0.058573323
34	N4	0.25	0.03	-0.017501623	0.019091089	0.069140625	0.005	0	2	120	0.054462935	0.086642248
35	N4	0.05	0.03	0.005980814	0.039026513	-0.058203125	0.005	0	2	120	0.590163934	0.064183939
36	N4	0.1	0.03	-0.0119942	-0.046124935	0.051953125	0.005	0	2	120	0.264705882	0.063947325
37	N4	0.1	0.03	-0.017512017	-0.007468043	-0.070703125	0.005	0	2	120	0.264705882	0.053191108
38	N4	0.25	0.03	-0.000892478	0.142821593	0.025390625	0.005	0	2	120	0.054462935	0.026283103
39	N4	0.25	0.03	0.0502179	-0.103470104	-0.133984375	0.005	0	2	120	0.054462935	0.184202275
40	N4	0.1	0.03	0.033428431	-0.012581635	-0.057421875	0.005	0	2	120	0.264705882	0.090850306
41	N4	0.1	0.03	0.051937501	0.114672781	0.062890625	0.005	0	2	120	0.264705882	0.010953124
42	N4	0.1	0.03	0.002633569	0.028395339	0.033984375	0.005	0	2	120	0.264705882	0.031350806
43	N4	0.05	0.03	-0.001697145	-0.009098508	0.055859375	0.005	0	2	120	0.590163934	0.05755652
44	N4	0.1	0.03	0.050898341	0.081221703	0.076953125	0.005	0	2	120	0.264705882	0.026054784
45	N4	0.1	0.03	0.024382629	0.068984672	-0.073828125	0.005	0	2	120	0.264705882	0.098210754
46	N4	0.05	0.03	-0.030821343	-0.000547487	0.017578125	0.005	0	2	120	0.590163934	0.048399468
47	N4	0.05	0.03	0.045524317	0.031476648	0.026953125	0.005	0	2	120	0.590163934	0.018571192
48	N4	0.1	0.03	-0.001157184	0.077299381	0.095703125	0.005	0	2	120	0.264705882	0.096860309
49	N4	0.05	0.03	0.008251253	-0.012699801	-0.002734375	0.005	0	2	120	0.590163934	0.010985628
51	N4	0.05	0.03	-0.075878503	-0.076314069	0.042578125	0.005	0	2	120	0.590163934	0.118456628
52	N4	0.1	0.03	-0.017470132	-0.012572253	0.002734375	0.005	0	2	120	0.264705882	0.020204507
53	N4	0.1	0.03	-0.057420282	0.000899454	-0.144140625	0.005	0	2	120	0.264705882	0.086720343
54	N4	0.1	0.03	0.008927482	-0.021584745	-0.064453125	0.005	0	2	120	0.264705882	0.073380607
55	N4	0.25	0.03	-0.019512895	-0.001940477	-0.126953125	0.005	0	2	120	0.054462935	0.10744023
56	N4	0.05	0.03	-0.026595553	-0.013572378	-0.070703125	0.005	0	2	120	0.590163934	0.044107572
57	N4	0.1	0.03	-0.019810955	-0.056690524	-0.105859375	0.005	0	2	120	0.264705882	0.08604842
58	N4	0.05	0.03	-0.022611783	-0.023946815	0.063671875	0.005	0	2	120	0.590163934	0.086283658
59	N4	0.05	0.03	-0.027761517	-0.010565473	-0.006640625	0.005	0	2	120	0.590163934	0.021120892
60	N4	0.05	0.03	0.041283182	0.042708416	-0.043359375	0.005	0	2	120	0.590163934	0.084642557
61	N4	0.25	0.03	0.064801212	0.093343153	-0.023046875	0.005	0	2	120	0.054462935	0.087848087
62	N4	0.1	0.03	-0.000661924	0.006526525	0.040234375	0.005	0	2	120	0.264705882	0.040896299
63	N4	0.05	0.03	0.021901458	0.047139406	0.056640625	0.005	0	2	120	0.590163934	0.034739167
64	N4	0.25	0.03	-0.004538806	-0.039452764	0.005859375	0.005	0	2	120	0.054462935	0.010398181
65	N4	0.05	0.03	0.048177604	0.042432715	0.014453125	0.005	0	2	120	0.590163934	0.033724479
66	N4	0.05	0.03	0.045623494	0.022727337	0.057421875	0.005	0	2	120	0.590163934	0.011798381
67	N4	0.25	0.03	-0.029656915	0.078116454	-0.288671875	0.005	0	2	120	0.054462935	0.25901496
68	N4	0.05	0.03	0.04345017	0.015526486	-0.023046875	0.005	0	2	120	0.590163934	0.066497045
69	N4	0.1	0.03	0.012549537	-0.050262604	0.026953125	0.005	0	2	120	0.264705882	0.014403588
71	N4	0.25	0.03	0.034503023	0.062215789	0.063671875	0.005	0	2	120	0.054462935	0.029168852
72	N4	0.05	0.03	0.009064269	0.039317573	0.017578125	0.005	1	2	120	0.590163934	0.008513856
73	N4	0.25	0.03	0.014404976	-0.083041456	0.085546875	0.005	0	2	120	0.054462935	0.071141899
74	N4	0.25	0.03	-0.002157305	0.160910876	0.028515625	0.005	0	2	120	0.054462935	0.03067293
75	N4	0.05	0.03	0.015285921	0.072150312	0.069140625	0.005	0	2	120	0.590163934	0.053854704
77	N4	0.05	0.03	-0.033849905	-0.014240787	-0.004296875	0.005	0	2	120	0.590163934	0.02955303
79	N4	0.1	0.03	-0.017113211	-0.027920286	0.020703125	0.005	0	2	120	0.264705882	0.037816336
80	N4	0.1	0.03	-0.001220133	-0.060631956	-0.149609375	0.005	0	2	120	0.264705882	0.148389242
81	N4	0.05	0.03	0.011189723	-0.005174103	-0.060546875	0.005	0	2	120	0.590163934	0.071736598
82	N4	0.1	0.03	0.018567315	0.062025502	-0.162109375	0.005	0	2	120	0.264705882	0.18067669
83	N4	0.05	0.03	-0.037278119	-0.007352632	-0.119921875	0.005	0	2	120	0.590163934	0.082643756
84	N4	0.05	0.03	0.003640207	0.039042727	0.181640625	0.005	0	2	120	0.590163934	0.178000418
85	N4	0.05	0.03	-0.00649653	0.006365888	0.183203125	0.005	0	2	120	0.590163934	0.189699655
86	N4	0.25	0.03	-0.032719866	-0.152926786	0.040234375	0.005	0	2	120	0.054462935	0.072954241
87	N4	0.1	0.03	0.007416878	-0.037360294	-0.101953125	0.005	0	2	120	0.264705882	0.109370003
88	N4	0.25	0.03	0.023685325	0.167063399	0.126953125	0.005	0	2	120	0.054462935	0.1032678
89	N4	0.25	0.03	0.037754872	0.022124317	0.162890625	0.005	0	2	120	0.054462935	0.125135753
90	N4	0.25	0.03	0.055859327	0.106713993	0.041015625	0.005	0	2	120	0.054462935	0.014843702
91	N4	0.25	0.03	-0.003933777	0.16839288	0.070703125	0.005	0	2	120	0.054462935	0.074636902
92	N4	0.1	0.03	0.022377907	0.010882761	-0.105078125	0.005	0	2	120	0.264705882	0.127456032
93	N4	0.1	0.03	0.01098816	0.100389473	-0.016015625	0.005	0	2	120	0.264705882	0.027003785
94	N4	0.25	0.03	0.026884881	0.160168549	0.103515625	0.005	0	2	120	0.054462935	0.076630744
95	N4	0.05	0.03	0.009659429	0.032622457	-0.012109375	0.005	0	2	120	0.590163934	0.021768804
96	N4	0.05	0.03	0.022492442	0.013138396	0.074609375	0.005	0	2	120	0.590163934	0.052116933
97	N4	0.05	0.03	0.026086366	0.048922998	0.059765625	0.005	0	2	120	0.590163934	0.033679259
98	N4	0.1	0.03	0.024228169	0.000511866	-0.116015625	0.005	0	2	120	0.264705882	0.140243794
99	N4	0.25	0.03	0.031634776	0.050201871	-0.001171875	0.005	0	2	120	0.054462935	0.032806651
100	N4	0.25	0.03	0.016076668	-0.105784368	0.073828125	0.005	0	2	120	0.054462935	0.057751457
102	N4	0.05	0.03	0.018741117	0.027822965	0.013671875	0.005	1	2	120	0.590163934	0.005069242
103	N4	0.1	0.03	0.030257877	0.088556894	0.020703125	0.005	1	2	120	0.264705882	0.009554752
104	N4	0.1	0.03	0.00233044	-0.000974371	0.095703125	0.005	0	2	120	0.264705882	0.093372685
105	N4	0.25	0.03	-0.011525761	-0.16370409	0.205859375	0.005	0	2	120	0.054462935	0.217385136
106	N4	0.05	0.03	-0.044617036	-0.011111065	-0.022265625	0.005	0	2	120	0.590163934	0.022351411
107	N4	0.05	0.03	-0.031530032	-0.034304776	-0.076171875	0.005	0	2	120	0.590163934	0.044641843
108	N4	0.25	0.03	0.006623246	0.036794617	-0.023046875	0.005	0	2	120	0.054462935	0.029670121
109	N4	0.25	0.03	0.04657191	0.0427404	0.004296875	0.005	0	2	120	0.054462935	0.042275035
110	N4	0.1	0.03	0.03855671	0.017411403	0.071484375	0.005	0	2	120	0.264705882	0.032927665
111	N4	0.25	0.03	0.017844165	0.189289409	-0.052734375	0.005	0	2	120	0.054462935	0.07057854
112	N4	0.1	0.03	-0.016499794	-0.086979982	-0.058203125	0.005	0	2	120	0.264705882	0.041703331
113	N4	0.25	0.03	0.041594009	0.040892339	0.019140625	0.005	0	2	120	0.054462935	0.022453384
114	N4	0.05	0.03	-0.072353974	-0.06703916	-0.016015625	0.005	0	2	120	0.590163934	0.056338349
115	N4	0.25	0.03	0.009640058	0.067564131	-0.112890625	0.005	0	2	120	0.054462935	0.122530683
116	N4	0.05	0.03	0.01466325	0.013205812	0.060546875	0.005	0	2	120	0.590163934	0.045883625
117	N4	0.1	0.03	0.001034273	0.021125444	-0.108203125	0.005	0	2	120	0.264705882	0.109237398
118	N4	0.1	0.03	0.003230997	0.076100988	0.012890625	0.005	1	2	120	0.264705882	0.009659628
119	N4	0.05	0.03	0.011900304	0.003012647	0.008203125	0.005	1	2	120	0.590163934	0.003697179
120	N4	0.05	0.03	0.019482083	0.020633181	0.036328125	0.005	0	2	120	0.590163934	0.016846042
1	N4	0.05	0.03	-0.015195099	0.012172379	-0.014453125	0.005	1	4	120	0.590163934	0.000741974
2	N4	0.1	0.03	-0.007662323	-0.057656017	-0.112890625	0.005	0	4	120	0.264705882	0.105228302
3	N4	0.1	0.03	0.006543839	-0.079004062	-0.012109375	0.005	0	4	120	0.264705882	0.018653214
4	N4	0.25	0.03	0.027121884	-0.063036522	0.033984375	0.005	1	4	120	0.054462935	0.006862491
5	N4	0.05	0.03	0.00184144	-0.051395101	0.027734375	0.005	0	4	120	0.590163934	0.025892935
6	N4	0.25	0.03	-0.004047235	-0.03200839	-0.035546875	0.005	0	4	120	0.054462935	0.03149964
7	N4	0.05	0.03	-0.038671566	-0.032636294	-0.019140625	0.005	0	4	120	0.590163934	0.019530941
8	N4	0.05	0.03	-0.03445346	-0.029108379	-0.073046875	0.005	0	4	120	0.590163934	0.038593415
9	N4	0.1	0.03	0.017224032	0.044760965	-0.054296875	0.005	0	4	120	0.264705882	0.071520907
10	N4	0.1	0.03	0.027175509	0.007655962	0.024609375	0.005	1	4	120	0.264705882	0.002566134
12	N4	0.05	0.03	-0.01736077	0.024515418	0.077734375	0.005	0	4	120	0.590163934	0.095095145
13	N4	0.1	0.03	0.038065577	-0.037095117	-0.183203125	0.005	0	4	120	0.264705882	0.221268702
14	N4	0.05	0.03	0.03466893	0.042448574	0.157421875	0.005	0	4	120	0.590163934	0.122752945
15	N4	0.05	0.03	-0.042256259	-0.056525626	0.162109375	0.005	0	4	120	0.590163934	0.204365634
16	N4	0.1	0.03	-0.019657501	-0.050020412	-0.097265625	0.005	0	4	120	0.264705882	0.077608124
17	N4	0.25	0.03	0.017181524	0.077810168	0.127734375	0.005	0	4	120	0.054462935	0.110552851
18	N4	0.25	0.03	6.09E-05	0.088941206	0.137890625	0.005	0	4	120	0.054462935	0.137829763
19	N4	0.25	0.03	0.006071006	-0.113250393	0.055078125	0.005	0	4	120	0.054462935	0.049007119
20	N4	0.25	0.03	-0.01518665	0.066810966	-0.024609375	0.005	1	4	120	0.054462935	0.009422725
21	N4	0.05	0.03	-0.018796458	0.005016947	-0.019921875	0.005	1	4	120	0.590163934	0.001125417
22	N4	0.25	0.03	0.01235692	0.088293753	0.070703125	0.005	0	4	120	0.054462935	0.058346205
23	N4	0.05	0.03	-0.051069418	-0.014209089	-0.043359375	0.005	1	4	120	0.590163934	0.007710043
24	N4	0.1	0.03	0.015564014	-0.015125764	0.014453125	0.005	1	4	120	0.264705882	0.001110889
25	N4	0.1	0.03	-0.005957358	-0.080445762	-0.048046875	0.005	0	4	120	0.264705882	0.042089517
26	N4	0.1	0.03	0.002986158	0.088310633	0.041796875	0.005	0	4	120	0.264705882	0.038810717
27	N4	0.1	0.03	0.002794463	0.005915486	-0.007421875	0.005	0	4	120	0.264705882	0.010216338
28	N4	0.1	0.03	0.031169771	0.020822388	0.025390625	0.005	1	4	120	0.264705882	0.005779146
29	N4	0.1	0.03	0.014020766	-0.019387826	-0.029296875	0.005	0	4	120	0.264705882	0.043317641
30	N4	0.05	0.03	0.002953666	0.026522645	0.011328125	0.005	1	4	120	0.590163934	0.008374459
32	N4	0.1	0.03	0.007633359	-0.044143346	-0.025390625	0.005	0	4	120	0.264705882	0.033023984
33	N4	0.25	0.03	0.006074723	0.093197822	0.004296875	0.005	1	4	120	0.054462935	0.001777848
34	N4	0.1	0.03	0.021438632	-0.010256287	-0.010546875	0.005	0	4	120	0.264705882	0.031985507
35	N4	0.05	0.03	0.020327501	-0.000508107	0.022265625	0.005	1	4	120	0.590163934	0.001938124
36	N4	0.1	0.03	0.027434046	0.050834575	-0.002734375	0.005	0	4	120	0.264705882	0.030168421
37	N4	0.05	0.03	-0.037854721	-0.030173606	0.017578125	0.005	0	4	120	0.590163934	0.055432846
38	N4	0.05	0.03	0.012045919	0.063971208	-0.050390625	0.005	0	4	120	0.590163934	0.062436544
39	N4	0.25	0.03	0.027145659	0.040865429	0.042578125	0.005	0	4	120	0.054462935	0.015432466
40	N4	0.25	0.03	0.03380499	0.015142344	-0.040234375	0.005	0	4	120	0.054462935	0.074039365
41	N4	0.1	0.03	0.016397687	-0.039340164	0.021484375	0.005	1	4	120	0.264705882	0.005086688
42	N4	0.05	0.03	-0.007781384	-0.004167831	0.022265625	0.005	0	4	120	0.590163934	0.030047009
43	N4	0.1	0.03	0.025668214	0.149224334	0.021484375	0.005	1	4	120	0.264705882	0.004183839
44	N4	0.25	0.03	-0.049797689	-0.181768462	-0.000390625	0.005	0	4	120	0.054462935	0.049407064
45	N4	0.1	0.03	-0.037673398	-0.055178575	0.027734375	0.005	0	4	120	0.264705882	0.065407773
46	N4	0.25	0.03	-0.017988261	0.103691497	0.002734375	0.005	0	4	120	0.054462935	0.020722636
47	N4	0.1	0.03	0.011695314	0.073660057	0.008984375	0.005	1	4	120	0.264705882	0.002710939
48	N4	0.1	0.03	-0.017194202	-0.006480656	0.041796875	0.005	0	4	120	0.264705882	0.058991077
49	N4	0.25	0.03	0.041805314	0.081402544	-0.023046875	0.005	0	4	120	0.054462935	0.064852189
50	N4	0.25	0.03	-0.017216383	-0.000204962	0.017578125	0.005	0	4	120	0.054462935	0.034794508
51	N4	0.05	0.03	-0.046808994	-0.029177007	0.030078125	0.005	0	4	120	0.590163934	0.076887119
52	N4	0.05	0.03	-0.044610502	-0.063776489	0.005078125	0.005	0	4	120	0.590163934	0.049688627
53	N4	0.05	0.03	0.005605813	0.004921955	0.023046875	0.005	0	4	120	0.590163934	0.017441062
54	N4	0.05	0.03	-0.002812023	0.001231278	-0.022265625	0.005	0	4	120	0.590163934	0.019453602
55	N4	0.05	0.03	-0.016609128	-0.023383377	0.006640625	0.005	0	4	120	0.590163934	0.023249753
56	N4	0.05	0.03	-0.03357768	-0.035210239	0.022265625	0.005	0	4	120	0.590163934	0.055843305
57	N4	0.1	0.03	-0.044200057	-0.072227549	0.000390625	0.005	0	4	120	0.264705882	0.044590682
58	N4	0.05	0.03	-0.010792517	-0.003972385	-0.027734375	0.005	0	4	120	0.590163934	0.016941858
59	N4	0.25	0.03	-0.042913648	-0.0553627	0.018359375	0.005	0	4	120	0.054462935	0.061273023
61	N4	0.05	0.03	0.00852573	-0.007663871	0.044921875	0.005	0	4	120	0.590163934	0.036396145
62	N4	0.25	0.03	0.034573993	0.038824129	0.001953125	0.005	0	4	120	0.054462935	0.032620868
63	N4	0.25	0.03	-0.003291194	0.225077546	-0.022265625	0.005	0	4	120	0.054462935	0.018974431
64	N4	0.05	0.03	-0.027818941	-0.044382558	0.004296875	0.005	0	4	120	0.590163934	0.032115816
65	N4	0.25	0.03	0.001419339	-0.067451321	-0.012109375	0.005	0	4	120	0.054462935	0.013528714
66	N4	0.1	0.03	0.005761402	0.120167286	0.011328125	0.005	1	4	120	0.264705882	0.005566723
68	N4	0.05	0.03	0.002344409	0.028559519	0.035546875	0.005	0	4	120	0.590163934	0.033202466
69	N4	0.25	0.03	0.036891133	-0.057756212	-0.011328125	0.005	0	4	120	0.054462935	0.048219258
70	N4	0.05	0.03	0.017668853	0.027003464	0.026953125	0.005	1	4	120	0.590163934	0.009284272
71	N4	0.1	0.03	0.072868288	0.102373034	0.035546875	0.005	0	4	120	0.264705882	0.037321413
72	N4	0.05	0.03	-0.008699324	-0.00391787	0.003515625	0.005	0	4	120	0.590163934	0.012214949
73	N4	0.25	0.03	0.023731251	0.00790743	0.012890625	0.005	0	4	120	0.054462935	0.010840626
74	N4	0.25	0.03	-0.008832839	-0.025967379	-0.005859375	0.005	1	4	120	0.054462935	0.002973464
75	N4	0.05	0.03	0.003201031	0.007746534	-0.009765625	0.005	0	4	120	0.590163934	0.012966656
76	N4	0.1	0.03	0.050847269	0.00149254	-0.014453125	0.005	0	4	120	0.264705882	0.065300394
77	N4	0.25	0.03	-0.028194772	-0.024632638	0.032421875	0.005	0	4	120	0.054462935	0.060616647
78	N4	0.1	0.03	-0.024960398	-0.00332294	-0.005859375	0.005	0	4	120	0.264705882	0.019101023
79	N4	0.25	0.03	-0.008772555	0.011964868	0.000390625	0.005	1	4	120	0.054462935	0.00916318
81	N4	0.1	0.03	-0.014878646	0.039477212	-0.012109375	0.005	1	4	120	0.264705882	0.002769271
82	N4	0.25	0.03	-0.015584241	-0.128231124	0.041015625	0.005	0	4	120	0.054462935	0.056599866
83	N4	0.1	0.03	-0.062368202	-0.073439966	-0.016015625	0.005	0	4	120	0.264705882	0.046352577
84	N4	0.05	0.03	-0.045378946	-0.021692812	0.015234375	0.005	0	4	120	0.590163934	0.060613321
85	N4	0.25	0.03	-0.005899169	0.143067409	-0.073046875	0.005	0	4	120	0.054462935	0.067147706
86	N4	0.1	0.03	-0.040077779	-0.06842178	0.072265625	0.005	0	4	120	0.264705882	0.112343404
87	N4	0.05	0.03	-0.01378025	-0.026082798	-0.032421875	0.005	0	4	120	0.590163934	0.018641625
88	N4	0.25	0.03	0.008850759	-0.014416044	0.086328125	0.005	0	4	120	0.054462935	0.077477366
89	N4	0.05	0.03	0.013675911	-0.001634099	0.019140625	0.005	1	4	120	0.590163934	0.005464714
90	N4	0.25	0.03	-0.006973686	-0.111061084	0.023828125	0.005	0	4	120	0.054462935	0.030801811
91	N4	0.1	0.03	-0.011633399	-0.032345111	0.001171875	0.005	0	4	120	0.264705882	0.012805274
92	N4	0.1	0.03	-7.89E-06	-0.015424114	0.002734375	0.005	1	4	120	0.264705882	0.002742265
93	N4	0.25	0.03	0.037799922	0.096464665	0.018359375	0.005	0	4	120	0.054462935	0.019440547
94	N4	0.25	0.03	-0.028716311	0.146273589	-0.001171875	0.005	0	4	120	0.054462935	0.027544436
95	N4	0.1	0.03	0.005305281	0.000455109	0.034765625	0.005	0	4	120	0.264705882	0.029460344
96	N4	0.1	0.03	0.022192398	0.077110354	-0.006640625	0.005	0	4	120	0.264705882	0.028833023
98	N4	0.05	0.03	0.008079225	0.016770478	-0.033984375	0.005	0	4	120	0.590163934	0.0420636
99	N4	0.1	0.03	-0.006996034	-0.011917116	0.049609375	0.005	0	4	120	0.264705882	0.056605409
100	N4	0.25	0.03	0.034906234	-0.012143143	0.011328125	0.005	0	4	120	0.054462935	0.023578109
101	N4	0.1	0.03	-0.031294086	0.02980785	-0.016796875	0.005	0	4	120	0.264705882	0.014497211
102	N4	0.25	0.03	-0.01175652	-0.081410895	-0.026953125	0.005	0	4	120	0.054462935	0.015196605
103	N4	0.25	0.03	0.058155771	-0.083031108	0.013671875	0.005	0	4	120	0.054462935	0.044483896
104	N4	0.25	0.03	0.014088452	0.089072026	-0.015234375	0.005	0	4	120	0.054462935	0.029322827
105	N4	0.05	0.03	0.019709593	0.004044311	-0.023046875	0.005	0	4	120	0.590163934	0.042756468
106	N4	0.25	0.03	0.023603012	-0.098140076	-0.005078125	0.005	0	4	120	0.054462935	0.028681137
108	N4	0.25	0.03	-0.009306828	-0.028696598	0.032421875	0.005	0	4	120	0.054462935	0.041728703
110	N4	0.1	0.03	0.020501677	0.010298937	-0.065234375	0.005	0	4	120	0.264705882	0.085736052
111	N4	0.05	0.03	0.007475991	-0.00574878	-0.012890625	0.005	0	4	120	0.590163934	0.020366616
112	N4	0.05	0.03	-0.034110322	-0.011528783	0.045703125	0.005	0	4	120	0.590163934	0.079813447
113	N4	0.25	0.03	0.038490164	0.027213861	-0.058984375	0.005	0	4	120	0.054462935	0.097474539
114	N4	0.1	0.03	0.029087326	0.056756105	0.032421875	0.005	1	4	120	0.264705882	0.003334549
116	N4	0.05	0.03	-0.026907841	-0.062747626	-0.010546875	0.005	0	4	120	0.590163934	0.016360966
117	N4	0.25	0.03	-0.012203868	-0.209848581	0.030078125	0.005	0	4	120	0.054462935	0.042281993
118	N4	0.05	0.03	-0.060165994	-0.013035602	-0.025390625	0.005	0	4	120	0.590163934	0.034775369
119	N4	0.25	0.03	-0.048732732	-0.144906978	0.004296875	0.005	0	4	120	0.054462935	0.053029607
120	N4	0.05	0.03	-0.01800598	-0.037464448	-0.044921875	0.005	0	4	120	0.590163934	0.026915895
1	N4	0.1	0.1	-0.087631013	-0.119513526	-0.014453125	0.005	0	1	120	0.8	0.073177888
2	N4	0.05	0.1	-0.026547745	-0.026650514	-0.073046875	0.005	0	1	120	0.941176471	0.04649913
3	N4	0.25	0.1	-0.032757791	0.031619521	-0.015234375	0.005	0	1	120	0.390243902	0.017523416
6	N4	0.1	0.1	0.023975573	0.095687163	0.127734375	0.005	0	1	120	0.8	0.103758802
7	N4	0.05	0.1	-0.035088492	-0.045931037	-0.111328125	0.005	0	1	120	0.941176471	0.076239633
8	N4	0.25	0.1	0.089209848	0.109452436	0.252734375	0.005	0	1	120	0.390243902	0.163524527
9	N4	0.05	0.1	0.157829884	0.140768544	0.005078125	0.005	0	1	120	0.941176471	0.152751759
10	N4	0.25	0.1	-0.110817393	-0.11256243	0.047265625	0.005	0	1	120	0.390243902	0.158083018
11	N4	0.1	0.1	-0.002593105	-0.05704311	-0.096484375	0.005	0	1	120	0.8	0.09389127
12	N4	0.25	0.1	-0.111062772	-0.071260601	-0.027734375	0.005	0	1	120	0.390243902	0.083328397
16	N4	0.25	0.1	-0.055920949	0.178637491	-0.053515625	0.005	1	1	120	0.390243902	0.002405324
17	N4	0.1	0.1	-0.075337062	-0.060405167	0.027734375	0.005	0	1	120	0.8	0.103071437
18	N4	0.05	0.1	0.092581269	0.045181554	0.008203125	0.005	0	1	120	0.941176471	0.084378144
20	N4	0.1	0.1	-0.014983452	-0.024766477	0.073828125	0.005	0	1	120	0.8	0.088811577
21	N4	0.1	0.1	-0.125841538	-0.215951161	0.069140625	0.005	0	1	120	0.8	0.194982163
22	N4	0.05	0.1	0.031261988	0.023613716	0.023828125	0.005	1	1	120	0.941176471	0.007433863
24	N4	0.25	0.1	0.028969629	0.027126244	-0.019921875	0.005	0	1	120	0.390243902	0.048891504
25	N4	0.05	0.1	-0.142280301	-0.132573334	-0.200390625	0.005	0	1	120	0.941176471	0.058110324
26	N4	0.25	0.1	0.024678572	-0.063315629	0.002734375	0.005	0	1	120	0.390243902	0.021944197
27	N4	0.25	0.1	-0.143577288	-0.005858379	0.009765625	0.005	0	1	120	0.390243902	0.153342913
28	N4	0.05	0.1	0.014857313	0.02523809	0.021484375	0.005	1	1	120	0.941176471	0.006627062
30	N4	0.05	0.1	0.071918848	0.093245061	-0.006640625	0.005	0	1	120	0.941176471	0.078559473
31	N4	0.25	0.1	0.114177283	0.089081592	0.033203125	0.005	0	1	120	0.390243902	0.080974158
32	N4	0.25	0.1	0.155193628	0.060642344	0.157421875	0.005	1	1	120	0.390243902	0.002228247
34	N4	0.1	0.1	-0.075809225	-0.075780977	-0.058203125	0.005	0	1	120	0.8	0.0176061
35	N4	0.05	0.1	0.044266274	0.00843115	0.067578125	0.005	0	1	120	0.941176471	0.023311851
36	N4	0.1	0.1	0.09110979	0.247132962	0.085546875	0.005	1	1	120	0.8	0.005562915
38	N4	0.05	0.1	0.020176191	0.024682176	-0.009765625	0.005	0	1	120	0.941176471	0.029941816
39	N4	0.05	0.1	0.076286322	0.110878323	0.070703125	0.005	1	1	120	0.941176471	0.005583197
40	N4	0.25	0.1	-0.12881872	-0.203907037	-0.032421875	0.005	0	1	120	0.390243902	0.096396845
41	N4	0.05	0.1	-0.095296182	-0.084630031	-0.137890625	0.005	0	1	120	0.941176471	0.042594443
42	N4	0.05	0.1	0.07781745	0.070906929	0.123046875	0.005	0	1	120	0.941176471	0.045229425
43	N4	0.1	0.1	-0.000633107	0.030459959	-0.009765625	0.005	1	1	120	0.8	0.009132518
44	N4	0.05	0.1	0.052448681	0.01968393	0.007421875	0.005	0	1	120	0.941176471	0.045026806
45	N4	0.25	0.1	0.13642718	0.112915842	0.126953125	0.005	1	1	120	0.390243902	0.009474055
46	N4	0.1	0.1	0.048203933	0.062998001	0.080078125	0.005	0	1	120	0.8	0.031874192
47	N4	0.05	0.1	-0.078706585	-0.042336889	0.030078125	0.005	0	1	120	0.941176471	0.10878471
50	N4	0.05	0.1	-0.081622811	-0.083849275	-0.099609375	0.005	0	1	120	0.941176471	0.017986564
51	N4	0.05	0.1	0.209406519	0.229003907	-0.000390625	0.005	0	1	120	0.941176471	0.209797144
52	N4	0.1	0.1	0.008015253	-0.063539387	0.116015625	0.005	0	1	120	0.8	0.108000372
53	N4	0.05	0.1	-0.093729507	-0.045626235	-0.006640625	0.005	0	1	120	0.941176471	0.087088882
54	N4	0.05	0.1	0.063573878	0.071066156	0.008984375	0.005	0	1	120	0.941176471	0.054589503
55	N4	0.25	0.1	0.168202799	0.127029806	0.231640625	0.005	0	1	120	0.390243902	0.063437826
56	N4	0.1	0.1	0.059363417	0.17910298	-0.004296875	0.005	0	1	120	0.8	0.063660292
57	N4	0.1	0.1	0.079015288	0.190885084	0.042578125	0.005	0	1	120	0.8	0.036437163
58	N4	0.25	0.1	0.010525385	0.070427779	-0.020703125	0.005	0	1	120	0.390243902	0.03122851
59	N4	0.1	0.1	-0.015857856	-0.00983304	-0.033203125	0.005	0	1	120	0.8	0.017345269
60	N4	0.25	0.1	0.087090745	-0.113024965	0.019921875	0.005	0	1	120	0.390243902	0.06716887
61	N4	0.05	0.1	-0.019475893	-0.065762359	-0.105078125	0.005	0	1	120	0.941176471	0.085602232
62	N4	0.1	0.1	0.007547449	-0.034912071	-0.067578125	0.005	0	1	120	0.8	0.075125574
63	N4	0.1	0.1	-0.052663484	-0.055350038	-0.044921875	0.005	1	1	120	0.8	0.007741609
64	N4	0.25	0.1	-0.068548438	-0.15636149	0.059765625	0.005	0	1	120	0.390243902	0.128314063
65	N4	0.25	0.1	-0.026838765	0.051524184	0.098828125	0.005	0	1	120	0.390243902	0.12566689
66	N4	0.05	0.1	-0.118834596	-0.096264825	-0.332421875	0.005	0	1	120	0.941176471	0.213587279
67	N4	0.1	0.1	0.024857898	-0.036208748	-0.028515625	0.005	0	1	120	0.8	0.053373523
68	N4	0.1	0.1	0.010245162	0.029074221	0.119140625	0.005	0	1	120	0.8	0.108895463
69	N4	0.1	0.1	-0.004100688	-0.078328473	0.018359375	0.005	0	1	120	0.8	0.022460063
70	N4	0.1	0.1	-0.224758231	-0.273734497	-0.187109375	0.005	0	1	120	0.8	0.037648856
72	N4	0.1	0.1	0.024924264	0.009605555	0.041796875	0.005	0	1	120	0.8	0.016872611
73	N4	0.25	0.1	0.036919671	0.167350315	-0.187890625	0.005	0	1	120	0.390243902	0.224810296
74	N4	0.05	0.1	0.017919662	0.031808757	0.032421875	0.005	0	1	120	0.941176471	0.014502213
75	N4	0.25	0.1	-0.003728341	-0.015259776	-0.101953125	0.005	0	1	120	0.390243902	0.098224784
82	N4	0.05	0.1	0.032529205	0.015405312	0.056640625	0.005	0	1	120	0.941176471	0.02411142
84	N4	0.25	0.1	-0.03224492	-0.038538725	-0.091015625	0.005	0	1	120	0.390243902	0.058770705
85	N4	0.1	0.1	-0.038237413	0.010413076	-0.099609375	0.005	0	1	120	0.8	0.061371962
86	N4	0.25	0.1	-0.095337093	-0.084694083	-0.001953125	0.005	0	1	120	0.390243902	0.093383968
87	N4	0.25	0.1	0.02335756	-0.017493214	-0.000390625	0.005	0	1	120	0.390243902	0.023748185
88	N4	0.05	0.1	0.123524465	0.105492516	0.046484375	0.005	0	1	120	0.941176471	0.07704009
89	N4	0.1	0.1	-0.05785316	-0.057695327	0.005859375	0.005	0	1	120	0.8	0.063712535
90	N4	0.25	0.1	-0.050153737	-0.022537088	0.044140625	0.005	0	1	120	0.390243902	0.094294362
91	N4	0.05	0.1	0.072286352	0.071403697	-0.011328125	0.005	0	1	120	0.941176471	0.083614477
92	N4	0.25	0.1	0.003949849	-0.013062303	0.306640625	0.005	0	1	120	0.390243902	0.302690776
94	N4	0.25	0.1	-0.170105284	-0.20920685	0.223828125	0.005	0	1	120	0.390243902	0.393933409
95	N4	0.05	0.1	-0.103374131	-0.083357798	-0.052734375	0.005	0	1	120	0.941176471	0.050639756
96	N4	0.25	0.1	-0.076370764	-0.046156903	-0.083984375	0.005	1	1	120	0.390243902	0.007613611
97	N4	0.25	0.1	0.217642596	0.218200717	0.009765625	0.005	0	1	120	0.390243902	0.207876971
98	N4	0.25	0.1	0.04316121	0.084964376	0.298828125	0.005	0	1	120	0.390243902	0.255666915
99	N4	0.05	0.1	-0.044376518	-0.067418976	-0.012890625	0.005	0	1	120	0.941176471	0.031485893
100	N4	0.25	0.1	0.002999587	-0.039304718	0.051953125	0.005	0	1	120	0.390243902	0.048953538
101	N4	0.05	0.1	-0.031567087	-0.030253194	-0.021484375	0.005	0	1	120	0.941176471	0.010082712
102	N4	0.05	0.1	0.09778457	0.069138062	-0.055859375	0.005	0	1	120	0.941176471	0.153643945
103	N4	0.1	0.1	0.001829487	0.055693882	0.104296875	0.005	0	1	120	0.8	0.102467388
104	N4	0.1	0.1	0.081796283	0.105055653	0.019921875	0.005	0	1	120	0.8	0.061874408
105	N4	0.25	0.1	0.07023411	0.091614499	0.145703125	0.005	0	1	120	0.390243902	0.075469015
106	N4	0.25	0.1	-0.023127056	-0.095047096	-0.323046875	0.005	0	1	120	0.390243902	0.299919819
107	N4	0.05	0.1	-0.011368958	0.020766707	-0.008203125	0.005	1	1	120	0.941176471	0.003165833
108	N4	0.25	0.1	0.012794052	0.00683854	-0.090234375	0.005	0	1	120	0.390243902	0.103028427
109	N4	0.1	0.1	-0.07994097	-0.096293758	0.011328125	0.005	0	1	120	0.8	0.091269095
110	N4	0.25	0.1	-0.023861196	-0.101747584	0.101953125	0.005	0	1	120	0.390243902	0.125814321
112	N4	0.1	0.1	-0.102326417	-0.131448752	-0.130859375	0.005	0	1	120	0.8	0.028532958
113	N4	0.05	0.1	0.093753792	0.079358546	0.070703125	0.005	0	1	120	0.941176471	0.023050667
114	N4	0.05	0.1	-0.113171928	-0.143159965	-0.049609375	0.005	0	1	120	0.941176471	0.063562553
115	N4	0.1	0.1	-0.071070209	-0.139202864	-0.200390625	0.005	0	1	120	0.8	0.129320416
116	N4	0.25	0.1	-0.116950086	-0.181700736	-0.034765625	0.005	0	1	120	0.390243902	0.082184461
117	N4	0.05	0.1	0.106543714	0.136917046	0.168359375	0.005	0	1	120	0.941176471	0.061815661
118	N4	0.1	0.1	-0.068039374	-0.026443409	-0.198046875	0.005	0	1	120	0.8	0.130007501
119	N4	0.1	0.1	-0.172577266	-0.20165742	0.053515625	0.005	0	1	120	0.8	0.226092891
120	N4	0.1	0.1	0.08131996	0.160774241	-0.133984375	0.005	0	1	120	0.8	0.215304335
1	N4	0.25	0.1	0.08422836	0.203439565	0.122265625	0.005	0	3	120	0.390243902	0.038037265
2	N4	0.1	0.1	0.041734123	0.005816029	0.074609375	0.005	0	3	120	0.8	0.032875252
3	N4	0.1	0.1	-0.037832695	-0.007917379	-0.062890625	0.005	0	3	120	0.8	0.02505793
4	N4	0.05	0.1	-0.181787811	-0.195317189	-0.073828125	0.005	0	3	120	0.941176471	0.107959686
5	N4	0.1	0.1	0.110864187	0.112219848	0.008203125	0.005	0	3	120	0.8	0.102661062
6	N4	0.25	0.1	0.010650196	-0.006052322	0.179296875	0.005	0	3	120	0.390243902	0.168646679
7	N4	0.1	0.1	0.041542322	-0.03802353	-0.074609375	0.005	0	3	120	0.8	0.116151697
8	N4	0.1	0.1	-0.046421644	0.027066213	-0.029296875	0.005	0	3	120	0.8	0.017124769
9	N4	0.25	0.1	0.024859027	0.110580692	-0.034765625	0.005	0	3	120	0.390243902	0.059624652
10	N4	0.05	0.1	0.131838981	0.134950694	0.100390625	0.005	0	3	120	0.941176471	0.031448356
11	N4	0.25	0.1	0.169399423	0.097823572	0.022265625	0.005	0	3	120	0.390243902	0.147133798
12	N4	0.1	0.1	0.029555638	0.154519438	0.058984375	0.005	0	3	120	0.8	0.029428737
13	N4	0.05	0.1	-0.112579981	-0.120018603	0.000390625	0.005	0	3	120	0.941176471	0.112970606
14	N4	0.25	0.1	0.09396227	0.155391728	0.001953125	0.005	0	3	120	0.390243902	0.092009145
15	N4	0.05	0.1	-0.095093455	-0.129932495	-0.108203125	0.005	0	3	120	0.941176471	0.01310967
16	N4	0.25	0.1	0.174062518	0.193527498	0.052734375	0.005	0	3	120	0.390243902	0.121328143
17	N4	0.1	0.1	-0.045931544	0.028693765	0.091796875	0.005	0	3	120	0.8	0.137728419
18	N4	0.25	0.1	0.033272502	-0.043060499	-0.199609375	0.005	0	3	120	0.390243902	0.232881877
19	N4	0.05	0.1	0.070119981	0.072377755	0.039453125	0.005	0	3	120	0.941176471	0.030666856
20	N4	0.1	0.1	0.046524898	0.010178458	0.022265625	0.005	0	3	120	0.8	0.024259273
21	N4	0.25	0.1	-0.150654295	-0.271533457	-0.114453125	0.005	0	3	120	0.390243902	0.03620117
22	N4	0.1	0.1	-0.047645143	-0.053522686	0.085546875	0.005	0	3	120	0.8	0.133192018
23	N4	0.25	0.1	-0.030476948	-0.2422536	-0.058203125	0.005	0	3	120	0.390243902	0.027726177
24	N4	0.05	0.1	0.053095684	0.033365583	-0.039453125	0.005	0	3	120	0.941176471	0.092548809
25	N4	0.1	0.1	0.045918763	0.096881914	0.082421875	0.005	0	3	120	0.8	0.036503112
26	N4	0.05	0.1	0.008625575	0.007895312	0.009765625	0.005	1	3	120	0.941176471	0.00114005
28	N4	0.05	0.1	0.069954325	0.057508616	0.058984375	0.005	0	3	120	0.941176471	0.01096995
29	N4	0.25	0.1	0.081590646	-0.024472547	0.028515625	0.005	0	3	120	0.390243902	0.053075021
30	N4	0.05	0.1	0.055339751	0.091464791	-0.043359375	0.005	0	3	120	0.941176471	0.098699126
31	N4	0.1	0.1	-0.153895337	-0.120978201	0.002734375	0.005	0	3	120	0.8	0.156629712
32	N4	0.25	0.1	0.085420206	-0.033321225	0.103515625	0.005	0	3	120	0.390243902	0.018095419
33	N4	0.05	0.1	-0.033997761	-0.009811536	0.008984375	0.005	0	3	120	0.941176471	0.042982136
34	N4	0.1	0.1	0.025471018	-0.006169618	-0.153515625	0.005	0	3	120	0.8	0.178986643
35	N4	0.1	0.1	-0.045135959	-0.12247036	-0.036328125	0.005	1	3	120	0.8	0.008807834
36	N4	0.05	0.1	-0.02958953	-0.016879551	0.029296875	0.005	0	3	120	0.941176471	0.058886405
37	N4	0.05	0.1	-0.185085936	-0.145842195	-0.184765625	0.005	1	3	120	0.941176471	0.000320311
38	N4	0.25	0.1	0.126889993	0.084301152	0.077734375	0.005	0	3	120	0.390243902	0.049155618
39	N4	0.25	0.1	-0.047585766	0.233163854	-0.050390625	0.005	1	3	120	0.390243902	0.002804859
40	N4	0.05	0.1	-0.062969674	-0.072949311	-0.217578125	0.005	0	3	120	0.941176471	0.154608451
41	N4	0.1	0.1	0.095243182	0.093976073	0.016796875	0.005	0	3	120	0.8	0.078446307
42	N4	0.1	0.1	0.108946291	0.052518394	0.072265625	0.005	0	3	120	0.8	0.036680666
43	N4	0.05	0.1	0.143939942	0.129004708	0.003515625	0.005	0	3	120	0.941176471	0.140424317
44	N4	0.25	0.1	0.016000225	-0.064603174	-0.031640625	0.005	0	3	120	0.390243902	0.04764085
45	N4	0.1	0.1	-0.0705865	-0.101301715	0.092578125	0.005	0	3	120	0.8	0.163164625
46	N4	0.25	0.1	-0.141421759	-0.164133747	-0.012109375	0.005	0	3	120	0.390243902	0.129312384
47	N4	0.05	0.1	0.149070226	0.141141849	-0.092578125	0.005	0	3	120	0.941176471	0.241648351
48	N4	0.05	0.1	-0.116356623	-0.130647006	-0.058203125	0.005	0	3	120	0.941176471	0.058153498
49	N4	0.05	0.1	-0.062898969	-0.088839172	-0.123046875	0.005	0	3	120	0.941176471	0.060147906
50	N4	0.1	0.1	0.032306937	0.039781482	0.097265625	0.005	0	3	120	0.8	0.064958688
52	N4	0.05	0.1	-0.013807673	-0.025733176	0.008203125	0.005	0	3	120	0.941176471	0.022010798
53	N4	0.05	0.1	-0.041722057	-0.042509337	-0.054296875	0.005	0	3	120	0.941176471	0.012574818
54	N4	0.05	0.1	-0.025883992	0.019229643	-0.030078125	0.005	1	3	120	0.941176471	0.004194133
55	N4	0.25	0.1	0.002931779	0.159004929	0.058203125	0.005	0	3	120	0.390243902	0.055271346
56	N4	0.1	0.1	0.018070951	0.020584688	-0.059765625	0.005	0	3	120	0.8	0.077836576
57	N4	0.1	0.1	-0.060016301	-0.035083944	0.054296875	0.005	0	3	120	0.8	0.114313176
58	N4	0.05	0.1	0.01640078	0.031598456	0.030859375	0.005	0	3	120	0.941176471	0.014458595
59	N4	0.05	0.1	0.162334265	0.150773645	0.062109375	0.005	0	3	120	0.941176471	0.10022489
60	N4	0.1	0.1	0.001326472	-0.014342411	0.002734375	0.005	1	3	120	0.8	0.001407903
61	N4	0.25	0.1	0.106933964	0.030208561	0.043359375	0.005	0	3	120	0.390243902	0.063574589
62	N4	0.1	0.1	-0.012280811	0.069840482	-0.016796875	0.005	1	3	120	0.8	0.004516064
63	N4	0.05	0.1	-0.001205645	0.042028893	0.046484375	0.005	0	3	120	0.941176471	0.04769002
64	N4	0.05	0.1	0.018872355	0.031611668	-0.019921875	0.005	0	3	120	0.941176471	0.03879423
65	N4	0.1	0.1	0.05145629	0.03844911	-0.060546875	0.005	0	3	120	0.8	0.112003165
66	N4	0.05	0.1	-0.041165764	-0.015900005	0.016015625	0.005	0	3	120	0.941176471	0.057181389
67	N4	0.25	0.1	-0.027148736	-0.065276557	-0.069921875	0.005	0	3	120	0.390243902	0.042773139
68	N4	0.25	0.1	0.058178775	0.123706656	0.024609375	0.005	0	3	120	0.390243902	0.0335694
69	N4	0.05	0.1	-0.030566017	-0.041199237	-0.076171875	0.005	0	3	120	0.941176471	0.045605858
70	N4	0.05	0.1	0.021632276	0.014953885	-0.001171875	0.005	0	3	120	0.941176471	0.022804151
71	N4	0.25	0.1	0.042330426	-0.070704756	0.066015625	0.005	0	3	120	0.390243902	0.023685199
72	N4	0.25	0.1	0.083080211	0.133606463	-0.064453125	0.005	0	3	120	0.390243902	0.147533336
73	N4	0.25	0.1	-0.023031276	0.028054976	-0.039453125	0.005	0	3	120	0.390243902	0.016421849
74	N4	0.1	0.1	0.044150583	0.092874976	-0.053515625	0.005	0	3	120	0.8	0.097666208
75	N4	0.05	0.1	0.099247946	0.080105614	-0.011328125	0.005	0	3	120	0.941176471	0.110576071
76	N4	0.1	0.1	0.12380649	0.201833732	0.179296875	0.005	0	3	120	0.8	0.055490385
77	N4	0.1	0.1	-0.073109151	-0.098347669	-0.050390625	0.005	0	3	120	0.8	0.022718526
78	N4	0.25	0.1	0.247986482	0.034272279	0.026953125	0.005	0	3	120	0.390243902	0.221033357
79	N4	0.05	0.1	0.164495282	0.153677824	0.159765625	0.005	1	3	120	0.941176471	0.004729657
80	N4	0.25	0.1	-0.063878294	-0.09029456	-0.148828125	0.005	0	3	120	0.390243902	0.084949831
81	N4	0.25	0.1	-0.037647419	0.027210819	-0.006640625	0.005	0	3	120	0.390243902	0.031006794
82	N4	0.25	0.1	-0.073444342	-0.091223045	-0.034765625	0.005	0	3	120	0.390243902	0.038678717
83	N4	0.1	0.1	0.194521764	0.207382083	0.062109375	0.005	0	3	120	0.8	0.132412389
84	N4	0.25	0.1	-0.075625063	-0.125267262	-0.027734375	0.005	0	3	120	0.390243902	0.047890688
85	N4	0.1	0.1	0.059145806	0.042384694	-0.084765625	0.005	0	3	120	0.8	0.143911431
86	N4	0.25	0.1	-0.051529786	-0.058502645	0.032421875	0.005	0	3	120	0.390243902	0.083951661
87	N4	0.05	0.1	0.005873015	0.004096347	-0.043359375	0.005	0	3	120	0.941176471	0.04923239
88	N4	0.25	0.1	-0.105469898	-0.099061026	-0.030859375	0.005	0	3	120	0.390243902	0.074610523
89	N4	0.25	0.1	-0.013550745	-0.018133427	-0.008203125	0.005	1	3	120	0.390243902	0.00534762
91	N4	0.1	0.1	0.087838264	0.173222587	0.060546875	0.005	0	3	120	0.8	0.027291389
92	N4	0.05	0.1	-0.037791967	-0.036605955	-0.062109375	0.005	0	3	120	0.941176471	0.024317408
93	N4	0.05	0.1	-0.038447963	-0.04405257	-0.162109375	0.005	0	3	120	0.941176471	0.123661412
94	N4	0.05	0.1	-0.211814173	-0.246248551	-0.063671875	0.005	0	3	120	0.941176471	0.148142298
95	N4	0.25	0.1	-0.079520542	-0.054186681	-0.146484375	0.005	0	3	120	0.390243902	0.066963833
96	N4	0.1	0.1	0.224417573	0.178316513	-0.034765625	0.005	0	3	120	0.8	0.259183198
97	N4	0.1	0.1	-0.027771465	0.00087404	-0.101953125	0.005	0	3	120	0.8	0.07418166
98	N4	0.1	0.1	0.078432464	0.150226365	-0.087890625	0.005	0	3	120	0.8	0.166323089
99	N4	0.25	0.1	0.012363602	0.062616725	-0.035546875	0.005	0	3	120	0.390243902	0.047910477
100	N4	0.05	0.1	-0.049993561	-0.084697558	-0.005078125	0.005	0	3	120	0.941176471	0.044915436
101	N4	0.1	0.1	0.042383056	0.091959238	-0.005859375	0.005	0	3	120	0.8	0.048242431
102	N4	0.25	0.1	-0.043734188	-0.159312002	0.044140625	0.005	0	3	120	0.390243902	0.087874813
103	N4	0.05	0.1	0.014121474	0.001254793	0.026171875	0.005	0	3	120	0.941176471	0.012050401
104	N4	0.05	0.1	0.019504211	0.039978074	0.015234375	0.005	1	3	120	0.941176471	0.004269836
105	N4	0.1	0.1	-0.111493225	-0.078310663	0.036328125	0.005	0	3	120	0.8	0.14782135
106	N4	0.25	0.1	-0.048146185	0.033261603	-0.057421875	0.005	1	3	120	0.390243902	0.00927569
107	N4	0.1	0.1	0.127000256	0.154374998	0.001953125	0.005	0	3	120	0.8	0.125047131
108	N4	0.05	0.1	0.033380977	0.017093996	-0.137109375	0.005	0	3	120	0.941176471	0.170490352
109	N4	0.25	0.1	0.070210523	-0.042986176	0.135546875	0.005	0	3	120	0.390243902	0.065336352
110	N4	0.1	0.1	0.224583721	0.206980122	-0.019140625	0.005	0	3	120	0.8	0.243724346
111	N4	0.05	0.1	0.064112906	0.079312442	0.096484375	0.005	0	3	120	0.941176471	0.032371469
112	N4	0.25	0.1	-0.076345381	-0.003391086	0.014453125	0.005	0	3	120	0.390243902	0.090798506
113	N4	0.25	0.1	0.067204245	-0.019278842	-0.199609375	0.005	0	3	120	0.390243902	0.26681362
116	N4	0.1	0.1	0.052010663	0.008017089	0.029296875	0.005	0	3	120	0.8	0.022713788
118	N4	0.1	0.1	-0.000463937	0.030349151	-0.251171875	0.005	0	3	120	0.8	0.250707938
119	N4	0.1	0.1	0.093132784	0.036046955	-0.008203125	0.005	0	3	120	0.8	0.101335909
120	N4	0.1	0.1	0.016364139	0.003038239	-0.060546875	0.005	0	3	120	0.8	0.076911014
1	VH	0.1	0.03	0.025600562	0.031471391	0.018359375	0.005	1	2	120	0.264705882	0.007241187
2	VH	0.1	0.03	-0.007876473	-0.018546103	-0.001171875	0.005	1	2	120	0.264705882	0.006704598
3	VH	0.25	0.03	0.043187954	-0.000591194	-0.026171875	0.005	0	2	120	0.054462935	0.069359829
4	VH	0.25	0.03	-0.015743415	-0.058819596	0.061328125	0.005	0	2	120	0.054462935	0.07707154
5	VH	0.1	0.03	0.018789044	-0.026079097	0.009765625	0.005	1	2	120	0.264705882	0.009023419
6	VH	0.1	0.03	0.014711215	-0.025237563	0.028515625	0.005	0	2	120	0.264705882	0.01380441
7	VH	0.05	0.03	0.011764008	0.03286424	0.030078125	0.005	0	2	120	0.590163934	0.018314117
8	VH	0.1	0.03	-0.029078555	-0.014073026	-0.037890625	0.005	1	2	120	0.264705882	0.00881207
9	VH	0.1	0.03	0.00180455	-0.001567566	-0.025390625	0.005	0	2	120	0.264705882	0.027195175
10	VH	0.1	0.03	-0.003797336	-0.056760966	-0.026171875	0.005	0	2	120	0.264705882	0.022374539
11	VH	0.25	0.03	-0.017314921	0.006165604	-0.049609375	0.005	0	2	120	0.054462935	0.032294454
12	VH	0.1	0.03	-0.009155286	0.052420256	-0.005859375	0.005	1	2	120	0.264705882	0.003295911
13	VH	0.25	0.03	-0.014498336	-0.109436141	0.033203125	0.005	0	2	120	0.054462935	0.047701461
14	VH	0.1	0.03	-0.00930864	-0.023931176	0.001953125	0.005	0	2	120	0.264705882	0.011261765
15	VH	0.1	0.03	-0.025846364	0.002194819	0.069140625	0.005	0	2	120	0.264705882	0.094986989
16	VH	0.05	0.03	-0.036600696	-0.00404496	-0.000390625	0.005	0	2	120	0.590163934	0.036210071
17	VH	0.1	0.03	-0.019364892	0.022032493	-0.057421875	0.005	0	2	120	0.264705882	0.038056983
18	VH	0.05	0.03	-0.008674271	-0.05642946	-0.041796875	0.005	0	2	120	0.590163934	0.033122604
19	VH	0.05	0.03	0.030012655	0.033448576	0.035546875	0.005	1	2	120	0.590163934	0.00553422
20	VH	0.1	0.03	-0.017641911	-0.008404964	-0.012109375	0.005	1	2	120	0.264705882	0.005532536
21	VH	0.05	0.03	0.046724503	0.089494005	0.066796875	0.005	0	2	120	0.590163934	0.020072372
22	VH	0.1	0.03	-0.040841196	-0.000109644	-0.016796875	0.005	0	2	120	0.264705882	0.024044321
23	VH	0.1	0.03	0.057002448	0.074643948	0.051953125	0.005	1	2	120	0.264705882	0.005049323
24	VH	0.1	0.03	0.005335777	-0.008150782	0.050390625	0.005	0	2	120	0.264705882	0.045054848
25	VH	0.25	0.03	-0.064998288	-0.164187025	0.007421875	0.005	0	2	120	0.054462935	0.072420163
26	VH	0.25	0.03	0.021206767	-0.024917714	0.113671875	0.005	0	2	120	0.054462935	0.092465108
27	VH	0.25	0.03	-0.066760034	-0.023730968	-0.055859375	0.005	0	2	120	0.054462935	0.010900659
28	VH	0.05	0.03	0.010235975	0.043114737	0.070703125	0.005	0	2	120	0.590163934	0.06046715
29	VH	0.25	0.03	0.067537142	0.097669617	0.032421875	0.005	0	2	120	0.054462935	0.035115267
30	VH	0.05	0.03	-0.004984101	-0.017794908	-0.001171875	0.005	1	2	120	0.590163934	0.003812226
31	VH	0.05	0.03	0.014610689	0.056665937	0.027734375	0.005	0	2	120	0.590163934	0.013123686
32	VH	0.1	0.03	0.020189071	-0.010852452	-0.078515625	0.005	0	2	120	0.264705882	0.098704696
33	VH	0.25	0.03	-0.011248668	0.068171304	0.074609375	0.005	0	2	120	0.054462935	0.085858043
34	VH	0.05	0.03	0.024614664	-0.020581437	-0.008984375	0.005	0	2	120	0.590163934	0.033599039
35	VH	0.1	0.03	-0.011246215	-0.03436538	0.009765625	0.005	0	2	120	0.264705882	0.02101184
36	VH	0.25	0.03	0.026354755	0.08887226	0.002734375	0.005	0	2	120	0.054462935	0.02362038
37	VH	0.05	0.03	-0.029940347	-0.02152361	-0.009765625	0.005	0	2	120	0.590163934	0.020174722
38	VH	0.25	0.03	0.00211382	0.093199213	0.051953125	0.005	0	2	120	0.054462935	0.049839305
39	VH	0.1	0.03	-0.00871625	-0.013074941	0.037109375	0.005	0	2	120	0.264705882	0.045825625
40	VH	0.25	0.03	-0.023350269	-0.012654721	-0.006640625	0.005	0	2	120	0.054462935	0.016709644
41	VH	0.25	0.03	0.002656688	-0.140126205	0.011328125	0.005	1	2	120	0.054462935	0.008671437
42	VH	0.25	0.03	-0.044210233	0.057618594	-0.056640625	0.005	0	2	120	0.054462935	0.012430392
43	VH	0.05	0.03	-0.049193839	-0.046442867	-0.037890625	0.005	0	2	120	0.590163934	0.011303214
44	VH	0.25	0.03	-0.043598421	-0.124216633	-0.016796875	0.005	0	2	120	0.054462935	0.026801546
45	VH	0.05	0.03	-0.024101256	0.012301454	0.000390625	0.005	0	2	120	0.590163934	0.024491881
46	VH	0.05	0.03	0.025277325	0.04848721	-0.017578125	0.005	0	2	120	0.590163934	0.04285545
47	VH	0.05	0.03	0.001495264	-0.051159398	0.016796875	0.005	0	2	120	0.590163934	0.015301611
48	VH	0.25	0.03	0.037438796	-0.140950161	-0.039453125	0.005	0	2	120	0.054462935	0.076891921
49	VH	0.05	0.03	0.029612868	-0.022290684	0.050390625	0.005	0	2	120	0.590163934	0.020777757
50	VH	0.25	0.03	-0.014433495	-0.055981411	0.023046875	0.005	0	2	120	0.054462935	0.03748037
51	VH	0.1	0.03	-0.040823857	-0.081195471	-0.019140625	0.005	0	2	120	0.264705882	0.021683232
52	VH	0.25	0.03	0.00083152	-0.071854042	-0.028515625	0.005	0	2	120	0.054462935	0.029347145
53	VH	0.25	0.03	-0.010434254	-0.113904155	0.008984375	0.005	0	2	120	0.054462935	0.019418629
54	VH	0.25	0.03	0.036723758	0.074836577	-0.021484375	0.005	0	2	120	0.054462935	0.058208133
55	VH	0.05	0.03	-0.022009481	-0.078734913	0.055078125	0.005	0	2	120	0.590163934	0.077087606
56	VH	0.05	0.03	0.04738655	0.050638472	-0.074609375	0.005	0	2	120	0.590163934	0.121995925
57	VH	0.05	0.03	0.007627725	0.010075239	0.035546875	0.005	0	2	120	0.590163934	0.02791915
58	VH	0.05	0.03	0.013931766	0.048942423	0.040234375	0.005	0	2	120	0.590163934	0.026302609
59	VH	0.05	0.03	-0.021451021	-0.024892406	-0.005859375	0.005	0	2	120	0.590163934	0.015591646
60	VH	0.25	0.03	-0.03047528	-0.004401084	-0.004296875	0.005	0	2	120	0.054462935	0.026178405
61	VH	0.05	0.03	-0.00528084	0.014473663	-0.002734375	0.005	1	2	120	0.590163934	0.002546465
62	VH	0.1	0.03	0.000638837	-0.015107837	0.002734375	0.005	1	2	120	0.264705882	0.002095538
63	VH	0.05	0.03	-0.043827106	-0.072487517	-0.041015625	0.005	1	2	120	0.590163934	0.002811481
64	VH	0.25	0.03	0.003313369	-0.133613798	-0.031640625	0.005	0	2	120	0.054462935	0.034953994
65	VH	0.05	0.03	-0.023059675	-0.017668628	0.005078125	0.005	0	2	120	0.590163934	0.0281378
66	VH	0.25	0.03	0.012640533	-0.018056558	-0.022265625	0.005	0	2	120	0.054462935	0.034906158
67	VH	0.1	0.03	0.02928786	0.108098444	-0.010546875	0.005	0	2	120	0.264705882	0.039834735
68	VH	0.1	0.03	-0.056727545	-0.072650914	-0.008984375	0.005	0	2	120	0.264705882	0.04774317
69	VH	0.05	0.03	-0.021768697	0.021733308	-0.018359375	0.005	1	2	120	0.590163934	0.003409322
70	VH	0.1	0.03	-0.008131973	-0.051923614	-0.025390625	0.005	0	2	120	0.264705882	0.017258652
71	VH	0.1	0.03	-0.067547174	-0.068082052	-0.007421875	0.005	0	2	120	0.264705882	0.060125299
72	VH	0.05	0.03	-0.077824412	-0.074481656	-0.048828125	0.005	0	2	120	0.590163934	0.028996287
73	VH	0.05	0.03	-0.050805779	-0.036267467	-0.022265625	0.005	0	2	120	0.590163934	0.028540154
74	VH	0.05	0.03	0.026862013	0.017594158	-0.012890625	0.005	0	2	120	0.590163934	0.039752638
75	VH	0.25	0.03	0.048558246	0.055825402	-0.005078125	0.005	0	2	120	0.054462935	0.053636371
76	VH	0.25	0.03	-0.019136716	0.056500036	0.003515625	0.005	0	2	120	0.054462935	0.022652341
77	VH	0.05	0.03	-0.013546626	-0.029103361	-0.016015625	0.005	1	2	120	0.590163934	0.002468999
78	VH	0.1	0.03	0.005331881	-0.041548055	0.009765625	0.005	1	2	120	0.264705882	0.004433744
79	VH	0.05	0.03	0.024434087	0.001735742	-0.001171875	0.005	0	2	120	0.590163934	0.025605962
80	VH	0.05	0.03	0.026395133	0.067269816	0.008984375	0.005	0	2	120	0.590163934	0.017410758
81	VH	0.25	0.03	0.075178787	0.024247312	0.024609375	0.005	0	2	120	0.054462935	0.050569412
82	VH	0.25	0.03	0.01418364	0.037712262	0.010546875	0.005	1	2	120	0.054462935	0.003636765
83	VH	0.05	0.03	-0.03503945	-0.017602488	0.028515625	0.005	0	2	120	0.590163934	0.063555075
84	VH	0.1	0.03	0.069559449	0.06940548	-0.029296875	0.005	0	2	120	0.264705882	0.098856324
85	VH	0.25	0.03	-0.029935714	-0.095040488	0.188671875	0.005	0	2	120	0.054462935	0.218607589
86	VH	0.05	0.03	-0.021149623	-0.019724213	0.005078125	0.005	0	2	120	0.590163934	0.026227748
87	VH	0.1	0.03	0.027214923	0.010408303	0.011328125	0.005	0	2	120	0.264705882	0.015886798
88	VH	0.25	0.03	0.005266126	0.17206647	0.050390625	0.005	0	2	120	0.054462935	0.045124499
89	VH	0.25	0.03	0.00204733	0.012373613	-0.001171875	0.005	1	2	120	0.054462935	0.003219205
90	VH	0.1	0.03	0.000177488	0.011202567	0.027734375	0.005	0	2	120	0.264705882	0.027556887
91	VH	0.05	0.03	-0.04018732	-0.004961509	-0.005078125	0.005	0	2	120	0.590163934	0.035109195
92	VH	0.1	0.03	-0.038563527	-0.047703368	-0.020703125	0.005	0	2	120	0.264705882	0.017860402
93	VH	0.1	0.03	-0.050295691	-0.097332854	0.099609375	0.005	0	2	120	0.264705882	0.149905066
94	VH	0.05	0.03	0.02267604	-0.000610877	0.007421875	0.005	0	2	120	0.590163934	0.015254165
95	VH	0.1	0.03	-0.026873066	-0.045329093	0.026953125	0.005	0	2	120	0.264705882	0.053826191
96	VH	0.25	0.03	-0.052039224	0.02394914	-0.022265625	0.005	0	2	120	0.054462935	0.029773599
97	VH	0.25	0.03	0.014296506	0.064164122	-0.242578125	0.005	0	2	120	0.054462935	0.256874631
98	VH	0.05	0.03	-0.007619088	-0.014053151	0.001953125	0.005	1	2	120	0.590163934	0.009572213
99	VH	0.1	0.03	-0.039094705	-0.108705656	-0.023046875	0.005	0	2	120	0.264705882	0.01604783
100	VH	0.25	0.03	0.008707812	-0.035267627	0.182421875	0.005	0	2	120	0.054462935	0.173714063
101	VH	0.25	0.03	0.013189904	0.024806295	-0.098828125	0.005	0	2	120	0.054462935	0.112018029
102	VH	0.1	0.03	0.015101797	0.040617735	0.008203125	0.005	1	2	120	0.264705882	0.006898672
103	VH	0.05	0.03	-0.018301796	-0.003330421	-0.061328125	0.005	0	2	120	0.590163934	0.043026329
104	VH	0.1	0.03	-0.010618091	-0.035555924	0.222265625	0.005	0	2	120	0.264705882	0.232883716
105	VH	0.05	0.03	-0.012962991	-0.010722261	0.066796875	0.005	0	2	120	0.590163934	0.079759866
106	VH	0.25	0.03	0.004934363	0.019114084	0.069921875	0.005	0	2	120	0.054462935	0.064987512
107	VH	0.25	0.03	0.01531491	-0.007900815	-0.137890625	0.005	0	2	120	0.054462935	0.153205535
108	VH	0.25	0.03	0.049282835	-0.146187487	-0.051953125	0.005	0	2	120	0.054462935	0.10123596
109	VH	0.25	0.03	-0.018453782	-0.097330511	-0.007421875	0.005	0	2	120	0.054462935	0.011031907
110	VH	0.25	0.03	-0.01886014	0.11326748	-0.035546875	0.005	0	2	120	0.054462935	0.016686735
111	VH	0.05	0.03	-0.005296737	-0.011534216	-0.029296875	0.005	0	2	120	0.590163934	0.024000138
112	VH	0.1	0.03	0.034837624	0.057732074	0.021484375	0.005	0	2	120	0.264705882	0.013353249
113	VH	0.25	0.03	-0.011954043	-0.107440888	0.150390625	0.005	0	2	120	0.054462935	0.162344668
114	VH	0.05	0.03	0.027850656	0.010896321	0.042578125	0.005	0	2	120	0.590163934	0.014727469
115	VH	0.1	0.03	-0.022068788	-0.013539885	0.144140625	0.005	0	2	120	0.264705882	0.166209413
116	VH	0.1	0.03	-0.025679839	-0.129411059	-0.030078125	0.005	1	2	120	0.264705882	0.004398286
117	VH	0.1	0.03	0.054393327	0.081101474	-0.014453125	0.005	0	2	120	0.264705882	0.068846452
118	VH	0.1	0.03	0.025810492	0.048388518	0.023046875	0.005	1	2	120	0.264705882	0.002763617
119	VH	0.05	0.03	0.017034729	0.003761606	0.002734375	0.005	0	2	120	0.590163934	0.014300354
120	VH	0.1	0.03	0.000199254	-0.017224777	0.010546875	0.005	0	2	120	0.264705882	0.010347621
1	VH	0.05	0.03	-0.020205052	-0.030859756	0.005078125	0.005	0	4	120	0.590163934	0.025283177
2	VH	0.1	0.03	-0.001054427	-0.036779477	-0.061328125	0.005	0	4	120	0.264705882	0.060273698
3	VH	0.05	0.03	-0.037018479	-0.033767472	-0.009765625	0.005	0	4	120	0.590163934	0.027252854
4	VH	0.1	0.03	0.009610334	0.121343022	0.108203125	0.005	0	4	120	0.264705882	0.098592791
5	VH	0.25	0.03	0.015447865	0.113502578	0.000390625	0.005	0	4	120	0.054462935	0.01505724
6	VH	0.25	0.03	0.017081448	0.072265266	-0.006640625	0.005	0	4	120	0.054462935	0.023722073
7	VH	0.05	0.03	-0.0001205	0.013388795	0.146484375	0.005	0	4	120	0.590163934	0.146604875
8	VH	0.25	0.03	0.018352631	0.247489555	0.021484375	0.005	1	4	120	0.054462935	0.003131744
9	VH	0.05	0.03	-0.014705174	-0.008493217	0.012890625	0.005	0	4	120	0.590163934	0.027595799
10	VH	0.1	0.03	-0.05181546	-0.096095711	-0.026953125	0.005	0	4	120	0.264705882	0.024862335
11	VH	0.05	0.03	-0.016718577	-0.025367413	-0.008984375	0.005	1	4	120	0.590163934	0.007734202
12	VH	0.05	0.03	0.024063757	0.048030297	0.066015625	0.005	0	4	120	0.590163934	0.041951868
13	VH	0.05	0.03	0.045117307	0.047276553	0.063671875	0.005	0	4	120	0.590163934	0.018554568
14	VH	0.05	0.03	0.027589762	0.053559974	0.023046875	0.005	1	4	120	0.590163934	0.004542887
15	VH	0.1	0.03	-0.016717404	0.089312081	0.076953125	0.005	0	4	120	0.264705882	0.093670529
16	VH	0.25	0.03	0.010459534	0.132814442	0.009765625	0.005	1	4	120	0.054462935	0.000693909
17	VH	0.1	0.03	-0.032655295	0.013840396	-0.015234375	0.005	0	4	120	0.264705882	0.01742092
18	VH	0.1	0.03	0.018019291	-0.00693467	-0.016796875	0.005	0	4	120	0.264705882	0.034816166
19	VH	0.25	0.03	0.012390738	-0.076846279	-0.035546875	0.005	0	4	120	0.054462935	0.047937613
20	VH	0.25	0.03	-0.045728689	-0.152706851	-0.127734375	0.005	0	4	120	0.054462935	0.082005686
21	VH	0.05	0.03	-0.009333569	-0.032475766	0.002734375	0.005	0	4	120	0.590163934	0.012067944
22	VH	0.25	0.03	0.049103635	0.078392849	0.027734375	0.005	0	4	120	0.054462935	0.02136926
23	VH	0.25	0.03	-0.060076278	0.021439861	0.019921875	0.005	0	4	120	0.054462935	0.079998153
24	VH	0.25	0.03	-0.019683998	-0.074709736	-0.059765625	0.005	0	4	120	0.054462935	0.040081627
25	VH	0.25	0.03	-0.04716014	-0.061131528	0.002734375	0.005	0	4	120	0.054462935	0.049894515
26	VH	0.1	0.03	-0.03153239	-0.011037767	-0.009765625	0.005	0	4	120	0.264705882	0.021766765
27	VH	0.25	0.03	-0.049613979	-0.072146041	-0.010546875	0.005	0	4	120	0.054462935	0.039067104
28	VH	0.05	0.03	0.011082477	0.023372585	-0.018359375	0.005	0	4	120	0.590163934	0.029441852
29	VH	0.1	0.03	-0.028085398	0.029443355	0.031640625	0.005	0	4	120	0.264705882	0.059726023
30	VH	0.05	0.03	0.002948449	0.034352608	0.018359375	0.005	0	4	120	0.590163934	0.015410926
31	VH	0.1	0.03	0.018908292	0.006888433	-0.012109375	0.005	0	4	120	0.264705882	0.031017667
32	VH	0.25	0.03	-0.009644509	-0.071027444	0.016015625	0.005	0	4	120	0.054462935	0.025660134
33	VH	0.05	0.03	0.018830096	0.011733182	0.008203125	0.005	0	4	120	0.590163934	0.010626971
34	VH	0.1	0.03	-0.006348954	-0.031621103	-0.002734375	0.005	1	4	120	0.264705882	0.003614579
35	VH	0.05	0.03	-0.008640657	0.008501652	0.007421875	0.005	0	4	120	0.590163934	0.016062532
36	VH	0.1	0.03	0.010263101	0.005331851	0.158203125	0.005	0	4	120	0.264705882	0.147940024
37	VH	0.25	0.03	0.029391636	0.080825174	0.032421875	0.005	1	4	120	0.054462935	0.003030239
38	VH	0.1	0.03	-0.010280342	0.055988979	0.001953125	0.005	0	4	120	0.264705882	0.012233467
39	VH	0.25	0.03	0.049417354	-0.033611877	0.019140625	0.005	0	4	120	0.054462935	0.030276729
40	VH	0.1	0.03	-0.037327499	-0.074800233	0.016796875	0.005	0	4	120	0.264705882	0.054124374
41	VH	0.05	0.03	-0.063740287	-0.04114697	-0.003515625	0.005	0	4	120	0.590163934	0.060224662
42	VH	0.05	0.03	0.006766489	0.045327565	0.019921875	0.005	0	4	120	0.590163934	0.013155386
43	VH	0.25	0.03	-0.069631964	-0.092631057	0.024609375	0.005	0	4	120	0.054462935	0.094241339
44	VH	0.05	0.03	-0.086925063	-0.130544566	-0.031640625	0.005	0	4	120	0.590163934	0.055284438
45	VH	0.25	0.03	-0.004864143	-0.090702017	-0.085546875	0.005	0	4	120	0.054462935	0.080682732
46	VH	0.1	0.03	0.003428054	0.041153382	0.025390625	0.005	0	4	120	0.264705882	0.021962571
47	VH	0.1	0.03	-0.012570263	-0.046533783	-0.026953125	0.005	0	4	120	0.264705882	0.014382862
48	VH	0.05	0.03	-0.010812897	-0.012625683	-0.008984375	0.005	1	4	120	0.590163934	0.001828522
49	VH	0.1	0.03	0.0136337	-0.039950695	-0.005859375	0.005	0	4	120	0.264705882	0.019493075
50	VH	0.25	0.03	-0.014325403	-0.172451063	0.006640625	0.005	0	4	120	0.054462935	0.020966028
51	VH	0.1	0.03	0.00355616	0.043345528	-0.083203125	0.005	0	4	120	0.264705882	0.086759285
52	VH	0.1	0.03	-0.012575679	-0.011663262	-0.021484375	0.005	1	4	120	0.264705882	0.008908696
53	VH	0.05	0.03	-0.014536415	0.000836874	0.005078125	0.005	0	4	120	0.590163934	0.01961454
54	VH	0.05	0.03	0.052556123	0.063300035	0.032421875	0.005	0	4	120	0.590163934	0.020134248
55	VH	0.1	0.03	0.056436126	0.09425533	0.066015625	0.005	1	4	120	0.264705882	0.009579499
56	VH	0.05	0.03	0.005411764	0.022471657	0.011328125	0.005	1	4	120	0.590163934	0.005916361
57	VH	0.05	0.03	0.0238892	0.037176777	0.005859375	0.005	0	4	120	0.590163934	0.018029825
58	VH	0.25	0.03	0.037629634	0.075769578	0.033203125	0.005	1	4	120	0.054462935	0.004426509
59	VH	0.1	0.03	-0.047559499	-0.05154009	-0.019921875	0.005	0	4	120	0.264705882	0.027637624
60	VH	0.1	0.03	-0.072607995	-0.148596313	-0.090234375	0.005	0	4	120	0.264705882	0.01762638
61	VH	0.1	0.03	0.035563656	0.045636393	0.030078125	0.005	1	4	120	0.264705882	0.005485531
62	VH	0.25	0.03	0.001346545	-0.170461835	0.017578125	0.005	0	4	120	0.054462935	0.01623158
63	VH	0.05	0.03	-0.043257841	-0.041914406	-0.026171875	0.005	0	4	120	0.590163934	0.017085966
64	VH	0.05	0.03	0.020714124	0.011139644	0.021484375	0.005	1	4	120	0.590163934	0.000770251
65	VH	0.05	0.03	0.021948851	0.006852192	0.021484375	0.005	1	4	120	0.590163934	0.000464476
66	VH	0.25	0.03	0.056748794	-0.063952313	-0.019921875	0.005	0	4	120	0.054462935	0.076670669
67	VH	0.1	0.03	-0.006513962	0.035595598	0.048046875	0.005	0	4	120	0.264705882	0.054560837
68	VH	0.1	0.03	-0.006268426	-0.110444166	-0.058203125	0.005	0	4	120	0.264705882	0.051934699
69	VH	0.1	0.03	-0.034163507	-0.10249332	-0.038671875	0.005	1	4	120	0.264705882	0.004508368
70	VH	0.1	0.03	-0.077563045	-0.093392066	-0.024609375	0.005	0	4	120	0.264705882	0.05295367
71	VH	0.05	0.03	-0.021292083	0.00237918	-0.020703125	0.005	1	4	120	0.590163934	0.000588958
72	VH	0.1	0.03	0.034135971	-0.090836476	-0.058984375	0.005	0	4	120	0.264705882	0.093120346
73	VH	0.25	0.03	-0.032424991	-0.021017671	0.014453125	0.005	0	4	120	0.054462935	0.046878116
74	VH	0.1	0.03	0.006966524	0.012431713	-0.002734375	0.005	1	4	120	0.264705882	0.009700899
75	VH	0.25	0.03	-0.044468827	-0.038797891	0.015234375	0.005	0	4	120	0.054462935	0.059703202
76	VH	0.1	0.03	0.043485919	0.016968635	0.007421875	0.005	0	4	120	0.264705882	0.036064044
77	VH	0.1	0.03	0.038347895	-0.02279422	0.023828125	0.005	0	4	120	0.264705882	0.01451977
78	VH	0.25	0.03	-0.025857477	-0.253088129	0.030859375	0.005	0	4	120	0.054462935	0.056716852
79	VH	0.05	0.03	-0.031696875	-0.005171544	-0.023046875	0.005	1	4	120	0.590163934	0.00865
80	VH	0.1	0.03	0.029001999	0.098515108	0.066796875	0.005	0	4	120	0.264705882	0.037794876
81	VH	0.25	0.03	0.031937394	-0.15789327	0.026171875	0.005	1	4	120	0.054462935	0.005765519
82	VH	0.05	0.03	0.027390424	0.021367269	-0.001953125	0.005	0	4	120	0.590163934	0.029343549
83	VH	0.25	0.03	0.000799768	-0.109580423	0.010546875	0.005	1	4	120	0.054462935	0.009747107
84	VH	0.25	0.03	0.009371417	-0.03975319	-0.026171875	0.005	0	4	120	0.054462935	0.035543292
85	VH	0.05	0.03	0.014037709	0.021497273	0.051171875	0.005	0	4	120	0.590163934	0.037134166
86	VH	0.1	0.03	-0.012902759	-0.048779955	0.001171875	0.005	0	4	120	0.264705882	0.014074634
87	VH	0.1	0.03	0.058644104	0.046778537	-0.030078125	0.005	0	4	120	0.264705882	0.088722229
88	VH	0.25	0.03	-0.028013243	-0.081318916	0.026171875	0.005	0	4	120	0.054462935	0.054185118
89	VH	0.05	0.03	-0.022151245	-0.030740374	-0.017578125	0.005	1	4	120	0.590163934	0.00457312
90	VH	0.25	0.03	0.00088104	-0.071547759	0.012109375	0.005	0	4	120	0.054462935	0.011228335
91	VH	0.05	0.03	0.002445499	0.033451315	0.042578125	0.005	0	4	120	0.590163934	0.040132626
92	VH	0.05	0.03	-0.032499262	-0.051873217	0.019140625	0.005	0	4	120	0.590163934	0.051639887
93	VH	0.1	0.03	-0.038340393	-0.052177714	-0.017578125	0.005	0	4	120	0.264705882	0.020762268
94	VH	0.25	0.03	-0.022019498	0.070800809	-0.001171875	0.005	0	4	120	0.054462935	0.020847623
95	VH	0.25	0.03	-0.011064406	-0.097555083	-0.030078125	0.005	0	4	120	0.054462935	0.019013719
96	VH	0.25	0.03	-0.000698394	0.198975201	-0.041796875	0.005	0	4	120	0.054462935	0.041098481
97	VH	0.25	0.03	-0.039002118	0.091491159	-0.008203125	0.005	0	4	120	0.054462935	0.030798993
98	VH	0.05	0.03	-0.021204389	-0.048562368	-0.011328125	0.005	1	4	120	0.590163934	0.009876264
99	VH	0.05	0.03	-0.014246196	0.005700404	0.009765625	0.005	0	4	120	0.590163934	0.024011821
100	VH	0.1	0.03	-0.0319983	-0.0530273	-0.055859375	0.005	0	4	120	0.264705882	0.023861075
101	VH	0.05	0.03	0.029836524	0.002059489	0.033203125	0.005	1	4	120	0.590163934	0.003366601
102	VH	0.1	0.03	0.015451351	0.108531029	0.067578125	0.005	0	4	120	0.264705882	0.052126774
103	VH	0.05	0.03	-0.010485331	-0.063936583	-0.062890625	0.005	0	4	120	0.590163934	0.052405294
104	VH	0.05	0.03	0.047566812	0.020720023	0.050390625	0.005	1	4	120	0.590163934	0.002823813
105	VH	0.05	0.03	0.034776269	0.031161285	0.030859375	0.005	1	4	120	0.590163934	0.003916894
106	VH	0.05	0.03	-0.004149125	0.00119411	-0.013671875	0.005	1	4	120	0.590163934	0.00952275
107	VH	0.05	0.03	0.030806753	0.059446047	0.006640625	0.005	0	4	120	0.590163934	0.024166128
108	VH	0.25	0.03	-0.006587445	-0.008557196	-0.014453125	0.005	1	4	120	0.054462935	0.00786568
109	VH	0.25	0.03	-0.01429392	-0.040095192	-0.025390625	0.005	0	4	120	0.054462935	0.011096705
110	VH	0.25	0.03	-0.02549295	-0.008068542	0.012109375	0.005	0	4	120	0.054462935	0.037602325
111	VH	0.25	0.03	0.040098638	-0.046600584	0.100390625	0.005	0	4	120	0.054462935	0.060291987
112	VH	0.25	0.03	0.046363705	0.056669866	0.028515625	0.005	0	4	120	0.054462935	0.01784808
113	VH	0.25	0.03	0.032185994	0.014973061	-0.011328125	0.005	0	4	120	0.054462935	0.043514119
114	VH	0.25	0.03	-0.004127622	-0.07484646	0.012890625	0.005	0	4	120	0.054462935	0.017018247
115	VH	0.1	0.03	0.040484936	-0.02556275	-0.032421875	0.005	0	4	120	0.264705882	0.072906811
116	VH	0.1	0.03	-0.003155319	0.090769058	0.057421875	0.005	0	4	120	0.264705882	0.060577194
117	VH	0.1	0.03	0.006335539	-0.061846798	-0.009765625	0.005	0	4	120	0.264705882	0.016101164
118	VH	0.1	0.03	-0.000983131	0.016077704	0.001171875	0.005	1	4	120	0.264705882	0.002155006
119	VH	0.25	0.03	-0.013095463	-0.040662262	-0.028515625	0.005	0	4	120	0.054462935	0.015420162
120	VH	0.05	0.03	0.008363669	0.013040263	0.001171875	0.005	1	4	120	0.590163934	0.007191794
1	VH	0.1	0.1	0.129514675	0.104270499	0.022265625	0.005	0	1	120	0.8	0.10724905
2	VH	0.25	0.1	0.276812303	0.240994738	0.243359375	0.005	0	1	120	0.390243902	0.033452928
3	VH	0.25	0.1	-0.049534715	-0.149720632	0.311328125	0.005	0	1	120	0.390243902	0.36086284
4	VH	0.1	0.1	0.046876552	0.039110859	0.015234375	0.005	0	1	120	0.8	0.031642177
5	VH	0.05	0.1	-0.065729689	-0.004043999	0.048046875	0.005	0	1	120	0.941176471	0.113776564
6	VH	0.25	0.1	-0.171695724	-0.1181431	0.023046875	0.005	0	1	120	0.390243902	0.194742599
7	VH	0.05	0.1	0.14705191	0.133643118	0.172265625	0.005	0	1	120	0.941176471	0.025213715
8	VH	0.25	0.1	0.069413727	0.02870499	-0.292578125	0.005	0	1	120	0.390243902	0.361991852
9	VH	0.25	0.1	-0.051069699	-0.118650029	-0.129296875	0.005	0	1	120	0.390243902	0.078227176
10	VH	0.25	0.1	0.011338738	0.034691146	-0.034765625	0.005	0	1	120	0.390243902	0.046104363
11	VH	0.1	0.1	-0.022980715	0.033062756	0.049609375	0.005	0	1	120	0.8	0.07259009
12	VH	0.25	0.1	-0.146173284	-0.12250664	-0.031640625	0.005	0	1	120	0.390243902	0.114532659
13	VH	0.25	0.1	-0.288233614	-0.000704687	-0.032421875	0.005	0	1	120	0.390243902	0.255811739
14	VH	0.25	0.1	-0.004746761	0.029894795	-0.146484375	0.005	0	1	120	0.390243902	0.141737614
15	VH	0.05	0.1	-0.046246595	-0.052758191	-0.004296875	0.005	0	1	120	0.941176471	0.04194972
16	VH	0.1	0.1	-0.057664589	-0.036134424	0.194140625	0.005	0	1	120	0.8	0.251805214
17	VH	0.05	0.1	-0.084596836	-0.080735966	-0.075390625	0.005	1	1	120	0.941176471	0.009206211
18	VH	0.05	0.1	-0.181723551	-0.167533928	-0.141796875	0.005	0	1	120	0.941176471	0.039926676
19	VH	0.1	0.1	-0.052173061	0.021322047	0.034765625	0.005	0	1	120	0.8	0.086938686
20	VH	0.1	0.1	0.016143588	-0.050146545	-0.047265625	0.005	0	1	120	0.8	0.063409213
21	VH	0.1	0.1	-0.106181087	-0.008659145	0.022265625	0.005	0	1	120	0.8	0.128446712
22	VH	0.25	0.1	0.045049374	-0.006839759	0.115234375	0.005	0	1	120	0.390243902	0.070185001
23	VH	0.05	0.1	-0.027279807	0.012777317	-0.008984375	0.005	0	1	120	0.941176471	0.018295432
24	VH	0.1	0.1	-0.010145435	-0.019203655	0.001953125	0.005	0	1	120	0.8	0.01209856
25	VH	0.1	0.1	-0.142910595	-0.168785544	-0.104296875	0.005	0	1	120	0.8	0.03861372
26	VH	0.25	0.1	-0.076440944	-0.138671505	-0.158203125	0.005	0	1	120	0.390243902	0.081762181
27	VH	0.05	0.1	0.041013754	0.022825049	0.030859375	0.005	0	1	120	0.941176471	0.010154379
28	VH	0.25	0.1	-0.078993275	-0.05766565	0.026171875	0.005	0	1	120	0.390243902	0.10516515
29	VH	0.1	0.1	0.016163713	-0.016104584	-0.012109375	0.005	0	1	120	0.8	0.028273088
30	VH	0.05	0.1	0.1977904	0.199783765	0.162890625	0.005	0	1	120	0.941176471	0.034899775
31	VH	0.25	0.1	0.079526643	0.196432352	0.218359375	0.005	0	1	120	0.390243902	0.138832732
32	VH	0.1	0.1	0.103736673	0.137061976	0.108203125	0.005	1	1	120	0.8	0.004466452
33	VH	0.05	0.1	0.236032996	0.208043507	0.155078125	0.005	0	1	120	0.941176471	0.080954871
34	VH	0.1	0.1	0.11753951	0.062815439	0.043359375	0.005	0	1	120	0.8	0.074180135
35	VH	0.05	0.1	0.039774043	0.064899448	0.096484375	0.005	0	1	120	0.941176471	0.056710332
36	VH	0.25	0.1	0.195124872	0.086307913	0.041796875	0.005	0	1	120	0.390243902	0.153327997
37	VH	0.1	0.1	-0.090465636	-0.130203822	-0.094921875	0.005	1	1	120	0.8	0.004456239
38	VH	0.25	0.1	-0.068215219	-0.020188425	0.106640625	0.005	0	1	120	0.390243902	0.174855844
39	VH	0.25	0.1	0.201829158	0.155478535	-0.082421875	0.005	0	1	120	0.390243902	0.284251033
40	VH	0.25	0.1	0.045434318	-0.024453964	0.016796875	0.005	0	1	120	0.390243902	0.028637443
41	VH	0.1	0.1	-0.004210418	-0.030914473	-0.024609375	0.005	0	1	120	0.8	0.020398957
42	VH	0.1	0.1	0.04581673	0.063551744	0.033984375	0.005	0	1	120	0.8	0.011832355
43	VH	0.1	0.1	-0.026414414	0.031726952	0.048828125	0.005	0	1	120	0.8	0.075242539
44	VH	0.25	0.1	-0.029198515	-0.099444017	-0.166796875	0.005	0	1	120	0.390243902	0.13759836
45	VH	0.1	0.1	-0.038679814	-0.089180879	-0.055078125	0.005	0	1	120	0.8	0.016398311
46	VH	0.05	0.1	-0.055399293	-0.021278374	-0.013671875	0.005	0	1	120	0.941176471	0.041727418
47	VH	0.05	0.1	-0.094372793	-0.098806726	-0.099609375	0.005	1	1	120	0.941176471	0.005236582
48	VH	0.05	0.1	-0.005984818	-0.037086931	-0.018359375	0.005	0	1	120	0.941176471	0.012374557
49	VH	0.1	0.1	-0.057468477	-0.124422529	-0.127734375	0.005	0	1	120	0.8	0.070265898
50	VH	0.25	0.1	0.14418553	0.107765919	0.285546875	0.005	0	1	120	0.390243902	0.141361345
51	VH	0.25	0.1	0.023552673	-0.098344119	-0.041796875	0.005	0	1	120	0.390243902	0.065349548
52	VH	0.1	0.1	0.102137655	0.154899689	0.207421875	0.005	0	1	120	0.8	0.10528422
53	VH	0.25	0.1	-0.013983053	0.022574553	0.031640625	0.005	0	1	120	0.390243902	0.045623678
54	VH	0.05	0.1	-0.00815511	-0.021345635	-0.003515625	0.005	1	1	120	0.941176471	0.004639485
55	VH	0.1	0.1	0.125824675	0.120895865	0.109765625	0.005	0	1	120	0.8	0.01605905
56	VH	0.1	0.1	0.1468534	0.159859314	0.065234375	0.005	0	1	120	0.8	0.081619025
57	VH	0.05	0.1	0.003294086	0.04476722	0.068359375	0.005	0	1	120	0.941176471	0.065065289
58	VH	0.25	0.1	0.169247815	0.06393732	-0.017578125	0.005	0	1	120	0.390243902	0.18682594
59	VH	0.25	0.1	0.047572856	-0.015744892	-0.082421875	0.005	0	1	120	0.390243902	0.129994731
60	VH	0.1	0.1	0.036853022	0.065990229	0.087109375	0.005	0	1	120	0.8	0.050256353
61	VH	0.1	0.1	0.219200072	0.210703101	0.203515625	0.005	0	1	120	0.8	0.015684447
62	VH	0.05	0.1	0.15356851	0.142620032	0.129296875	0.005	0	1	120	0.941176471	0.024271635
63	VH	0.05	0.1	0.090726022	0.092364704	0.108984375	0.005	0	1	120	0.941176471	0.018258353
64	VH	0.05	0.1	0.040225958	0.01130187	0.033984375	0.005	1	1	120	0.941176471	0.006241583
65	VH	0.25	0.1	-0.0538382	0.159547875	0.214453125	0.005	0	1	120	0.390243902	0.268291325
66	VH	0.05	0.1	-0.011521549	0.009356676	0.003515625	0.005	0	1	120	0.941176471	0.015037174
67	VH	0.1	0.1	0.182200006	0.286739946	0.347265625	0.005	0	1	120	0.8	0.165065619
68	VH	0.05	0.1	-0.202150666	-0.167665416	-0.130078125	0.005	0	1	120	0.941176471	0.072072541
69	VH	0.25	0.1	-0.063697746	-0.051027607	0.013671875	0.005	0	1	120	0.390243902	0.077369621
70	VH	0.05	0.1	-0.018880322	-0.063479725	-0.076171875	0.005	0	1	120	0.941176471	0.057291553
71	VH	0.25	0.1	0.014827504	0.014010004	0.162109375	0.005	0	1	120	0.390243902	0.147281871
72	VH	0.1	0.1	-0.178388004	-0.201454709	-0.135546875	0.005	0	1	120	0.8	0.042841129
73	VH	0.25	0.1	0.052906755	-0.041887172	-0.010546875	0.005	0	1	120	0.390243902	0.06345363
74	VH	0.25	0.1	0.072973186	0.212985647	0.076953125	0.005	1	1	120	0.390243902	0.003979939
75	VH	0.1	0.1	-0.094013492	-0.150377619	-0.104296875	0.005	0	1	120	0.8	0.010283383
76	VH	0.1	0.1	-0.025928695	-0.087529349	-0.083203125	0.005	0	1	120	0.8	0.05727443
77	VH	0.05	0.1	-0.121354483	-0.161501954	-0.142578125	0.005	0	1	120	0.941176471	0.021223642
78	VH	0.25	0.1	0.162454967	0.091092695	-0.030078125	0.005	0	1	120	0.390243902	0.192533092
79	VH	0.1	0.1	0.037351241	0.000316317	-0.012890625	0.005	0	1	120	0.8	0.050241866
80	VH	0.05	0.1	-0.025089179	-0.054833337	-0.025390625	0.005	1	1	120	0.941176471	0.000301446
81	VH	0.1	0.1	-0.09254559	-0.135469253	-0.048828125	0.005	0	1	120	0.8	0.043717465
82	VH	0.05	0.1	0.009866033	0.004583775	0.050390625	0.005	0	1	120	0.941176471	0.040524592
83	VH	0.05	0.1	0.168427984	0.205790189	0.197265625	0.005	0	1	120	0.941176471	0.028837641
84	VH	0.05	0.1	0.02752594	0.06703562	0.058984375	0.005	0	1	120	0.941176471	0.031458435
85	VH	0.1	0.1	0.035328938	0.096703518	0.091796875	0.005	0	1	120	0.8	0.056467937
86	VH	0.05	0.1	-0.120037556	-0.105968001	-0.112109375	0.005	1	1	120	0.941176471	0.007928181
87	VH	0.05	0.1	0.016612868	0.028178693	-0.009765625	0.005	0	1	120	0.941176471	0.026378493
88	VH	0.25	0.1	0.077616176	-0.03038642	-0.026953125	0.005	0	1	120	0.390243902	0.104569301
89	VH	0.25	0.1	-0.13814354	-0.071695481	-0.111328125	0.005	0	1	120	0.390243902	0.026815415
90	VH	0.05	0.1	0.112827902	0.108492405	0.093359375	0.005	0	1	120	0.941176471	0.019468527
91	VH	0.05	0.1	0.246543959	0.256056419	0.253515625	0.005	1	1	120	0.941176471	0.006971666
92	VH	0.05	0.1	-0.155791722	-0.189191395	-0.154296875	0.005	1	1	120	0.941176471	0.001494847
93	VH	0.05	0.1	-0.206664782	-0.212715613	-0.158203125	0.005	0	1	120	0.941176471	0.048461657
94	VH	0.05	0.1	-0.007259867	-0.020813176	-0.007421875	0.005	1	1	120	0.941176471	0.000162008
95	VH	0.1	0.1	0.075911144	0.060121248	0.084765625	0.005	1	1	120	0.8	0.008854481
96	VH	0.05	0.1	-0.008166415	-0.031681837	0.009765625	0.005	0	1	120	0.941176471	0.01793204
97	VH	0.1	0.1	-0.015847329	-0.001622211	0.016796875	0.005	0	1	120	0.8	0.032644204
98	VH	0.1	0.1	0.000649804	-0.041407655	-0.048046875	0.005	0	1	120	0.8	0.048696679
99	VH	0.25	0.1	-0.10646078	-0.142011324	-0.012890625	0.005	0	1	120	0.390243902	0.093570155
100	VH	0.05	0.1	-0.164391507	-0.183698771	-0.148828125	0.005	0	1	120	0.941176471	0.015563382
101	VH	0.25	0.1	0.158154983	0.104484057	0.112109375	0.005	0	1	120	0.390243902	0.046045608
102	VH	0.25	0.1	0.029261414	-0.078775093	0.072265625	0.005	0	1	120	0.390243902	0.043004211
103	VH	0.25	0.1	-0.118760858	-0.021946041	0.016015625	0.005	0	1	120	0.390243902	0.134776483
104	VH	0.1	0.1	0.107593674	0.156198359	0.120703125	0.005	0	1	120	0.8	0.013109451
105	VH	0.05	0.1	-0.12973716	-0.137452812	-0.133203125	0.005	1	1	120	0.941176471	0.003465965
106	VH	0.25	0.1	-0.012177023	0.014531393	-0.009765625	0.005	1	1	120	0.390243902	0.002411398
107	VH	0.05	0.1	0.074077154	0.056876806	0.028515625	0.005	0	1	120	0.941176471	0.045561529
108	VH	0.1	0.1	-0.084071763	-0.137621604	-0.105078125	0.005	0	1	120	0.8	0.021006362
109	VH	0.05	0.1	-0.03494708	-0.075865267	-0.059765625	0.005	0	1	120	0.941176471	0.024818545
110	VH	0.1	0.1	0.002963196	-0.032737031	0.010546875	0.005	1	1	120	0.8	0.007583679
111	VH	0.1	0.1	0.195237346	0.067099383	0.113671875	0.005	0	1	120	0.8	0.081565471
112	VH	0.25	0.1	0.045902353	0.06774593	0.219140625	0.005	0	1	120	0.390243902	0.173238272
113	VH	0.05	0.1	-0.039931193	0.003180539	0.033203125	0.005	0	1	120	0.941176471	0.073134318
114	VH	0.25	0.1	-0.022538464	-0.007948151	0.002734375	0.005	0	1	120	0.390243902	0.025272839
115	VH	0.1	0.1	-0.028028294	0.070680594	0.034765625	0.005	0	1	120	0.8	0.062793919
116	VH	0.1	0.1	0.130672456	0.170630579	0.109765625	0.005	0	1	120	0.8	0.020906831
117	VH	0.05	0.1	-0.028437513	-0.054969796	-0.012890625	0.005	0	1	120	0.941176471	0.015546888
118	VH	0.1	0.1	-0.079171049	-0.122414804	-0.049609375	0.005	0	1	120	0.8	0.029561674
119	VH	0.25	0.1	0.024061889	-0.068977735	-0.019140625	0.005	0	1	120	0.390243902	0.043202514
120	VH	0.25	0.1	-0.009464598	-0.119042998	0.012109375	0.005	0	1	120	0.390243902	0.021573973
1	VH	0.05	0.1	0.032635021	0.032150877	-0.023046875	0.005	0	3	120	0.941176471	0.055681896
2	VH	0.25	0.1	-0.139244008	0.018650488	-0.193359375	0.005	0	3	120	0.390243902	0.054115367
3	VH	0.25	0.1	0.013287002	-0.033510377	-0.007421875	0.005	0	3	120	0.390243902	0.020708877
4	VH	0.1	0.1	0.072772191	0.006719169	0.026953125	0.005	0	3	120	0.8	0.045819066
5	VH	0.25	0.1	-0.123199284	-0.005586598	0.019921875	0.005	0	3	120	0.390243902	0.143121159
6	VH	0.1	0.1	0.109855114	0.156220062	0.124609375	0.005	0	3	120	0.8	0.014754261
7	VH	0.1	0.1	-0.086984623	-0.012266002	0.036328125	0.005	0	3	120	0.8	0.123312748
8	VH	0.25	0.1	-0.010210482	0.02871904	-0.089453125	0.005	0	3	120	0.390243902	0.079242643
9	VH	0.05	0.1	-0.086698709	-0.122255098	-0.086328125	0.005	1	3	120	0.941176471	0.000370584
10	VH	0.1	0.1	-0.032813565	-0.089987382	-0.074609375	0.005	0	3	120	0.8	0.04179581
11	VH	0.05	0.1	0.096341841	0.031087845	0.008984375	0.005	0	3	120	0.941176471	0.087357466
12	VH	0.1	0.1	-0.090410699	-0.110166428	-0.100390625	0.005	1	3	120	0.8	0.009979926
13	VH	0.05	0.1	0.042706707	0.052076171	-0.016015625	0.005	0	3	120	0.941176471	0.058722332
14	VH	0.1	0.1	-0.019902758	0.085907757	0.023046875	0.005	0	3	120	0.8	0.042949633
15	VH	0.05	0.1	0.021445761	0.034781634	0.055078125	0.005	0	3	120	0.941176471	0.033632364
16	VH	0.1	0.1	-0.041900815	0.034562085	-0.001953125	0.005	0	3	120	0.8	0.03994769
17	VH	0.1	0.1	0.121654233	0.124689731	0.074609375	0.005	0	3	120	0.8	0.047044858
18	VH	0.05	0.1	0.152281538	0.184307163	0.015234375	0.005	0	3	120	0.941176471	0.137047163
19	VH	0.25	0.1	0.00622112	0.07233313	0.123828125	0.005	0	3	120	0.390243902	0.117607005
20	VH	0.25	0.1	-0.193016133	-0.154927198	-0.055078125	0.005	0	3	120	0.390243902	0.137938008
21	VH	0.05	0.1	0.006230577	0.02131283	0.083984375	0.005	0	3	120	0.941176471	0.077753798
22	VH	0.05	0.1	0.137502875	0.110823492	0.092578125	0.005	0	3	120	0.941176471	0.04492475
23	VH	0.05	0.1	0.015775011	-0.013496302	0.002734375	0.005	0	3	120	0.941176471	0.013040636
24	VH	0.25	0.1	-0.036313584	0.015754838	0.081640625	0.005	0	3	120	0.390243902	0.117954209
25	VH	0.1	0.1	-0.010111255	0.035183159	-0.032421875	0.005	0	3	120	0.8	0.02231062
26	VH	0.1	0.1	-0.300057338	-0.226904448	-0.108984375	0.005	0	3	120	0.8	0.191072963
27	VH	0.25	0.1	-0.022037418	0.041446064	-0.051953125	0.005	0	3	120	0.390243902	0.029915707
28	VH	0.05	0.1	-0.046462431	-0.04306952	-0.030859375	0.005	0	3	120	0.941176471	0.015603056
29	VH	0.05	0.1	-0.038988473	-0.048274712	-0.057421875	0.005	0	3	120	0.941176471	0.018433402
30	VH	0.1	0.1	-0.00631402	0.012763687	-0.011328125	0.005	1	3	120	0.8	0.005014105
31	VH	0.05	0.1	-0.138558136	-0.167840143	-0.162109375	0.005	0	3	120	0.941176471	0.023551239
32	VH	0.25	0.1	-0.158552274	-0.052044606	-0.127734375	0.005	0	3	120	0.390243902	0.030817899
33	VH	0.1	0.1	0.05927236	-0.007578263	-0.098046875	0.005	0	3	120	0.8	0.157319235
34	VH	0.25	0.1	-0.069387414	-0.058243749	-0.005078125	0.005	0	3	120	0.390243902	0.064309289
35	VH	0.05	0.1	-0.048736188	-0.033794626	-0.073046875	0.005	0	3	120	0.941176471	0.024310687
36	VH	0.1	0.1	0.07085688	0.033428303	0.044921875	0.005	0	3	120	0.8	0.025935005
37	VH	0.25	0.1	-0.031884391	-0.121234685	0.021484375	0.005	0	3	120	0.390243902	0.053368766
38	VH	0.05	0.1	0.070073802	0.089505344	0.097265625	0.005	0	3	120	0.941176471	0.027191823
39	VH	0.05	0.1	0.023555047	-0.021355447	0.008984375	0.005	0	3	120	0.941176471	0.014570672
40	VH	0.05	0.1	-0.030672805	-0.036954834	-0.059765625	0.005	0	3	120	0.941176471	0.02909282
41	VH	0.25	0.1	-0.011454153	-0.007837321	0.076953125	0.005	0	3	120	0.390243902	0.088407278
42	VH	0.05	0.1	-0.098949064	-0.111042909	-0.072265625	0.005	0	3	120	0.941176471	0.026683439
43	VH	0.1	0.1	0.062025978	0.009974707	-0.005078125	0.005	0	3	120	0.8	0.067104103
44	VH	0.05	0.1	0.101643809	0.10931244	0.126171875	0.005	0	3	120	0.941176471	0.024528066
45	VH	0.1	0.1	0.069515632	0.084842825	0.097265625	0.005	0	3	120	0.8	0.027749993
46	VH	0.25	0.1	0.037381918	-0.042232693	0.005859375	0.005	0	3	120	0.390243902	0.031522543
47	VH	0.05	0.1	-0.07001985	-0.060264629	-0.033203125	0.005	0	3	120	0.941176471	0.036816725
48	VH	0.25	0.1	-0.165491719	-0.101927711	-0.105859375	0.005	0	3	120	0.390243902	0.059632344
49	VH	0.05	0.1	-0.051262031	-0.095218485	-0.072265625	0.005	0	3	120	0.941176471	0.021003594
50	VH	0.1	0.1	0.124346159	0.016186573	0.023828125	0.005	0	3	120	0.8	0.100518034
51	VH	0.1	0.1	0.061936905	0.067110166	0.193359375	0.005	0	3	120	0.8	0.13142247
52	VH	0.1	0.1	-0.043287419	-0.00317588	0.002734375	0.005	0	3	120	0.8	0.046021794
53	VH	0.25	0.1	-0.096928447	-0.102777429	-0.097265625	0.005	1	3	120	0.390243902	0.000337178
54	VH	0.1	0.1	-0.10487009	-0.1356897	-0.087109375	0.005	0	3	120	0.8	0.017760715
55	VH	0.25	0.1	-0.090437213	-0.186353557	-0.115234375	0.005	0	3	120	0.390243902	0.024797162
56	VH	0.25	0.1	-0.025415641	-0.049399316	-0.056640625	0.005	0	3	120	0.390243902	0.031224984
57	VH	0.1	0.1	-0.039015989	0.02754549	-0.000390625	0.005	0	3	120	0.8	0.038625364
58	VH	0.25	0.1	-0.081083438	-0.004870789	-0.051953125	0.005	0	3	120	0.390243902	0.029130313
59	VH	0.05	0.1	-0.110457246	-0.055427598	-0.071484375	0.005	0	3	120	0.941176471	0.038972871
60	VH	0.1	0.1	-0.006944445	-0.035313581	-0.056640625	0.005	0	3	120	0.8	0.04969618
61	VH	0.1	0.1	0.021196236	0.075024607	0.089453125	0.005	0	3	120	0.8	0.068256889
62	VH	0.05	0.1	-0.017908484	-0.054910038	-0.058203125	0.005	0	3	120	0.941176471	0.040294641
63	VH	0.05	0.1	-0.18441057	-0.210758712	-0.183203125	0.005	1	3	120	0.941176471	0.001207445
64	VH	0.25	0.1	-0.164704321	-0.18802012	-0.148828125	0.005	0	3	120	0.390243902	0.015876196
65	VH	0.25	0.1	0.041213931	-0.013090923	-0.073828125	0.005	0	3	120	0.390243902	0.115042056
66	VH	0.05	0.1	-0.036567845	0.010087129	0.008984375	0.005	0	3	120	0.941176471	0.04555222
67	VH	0.1	0.1	-0.112080042	-0.160512178	-0.136328125	0.005	0	3	120	0.8	0.024248083
68	VH	0.1	0.1	0.239829028	0.250474306	0.002734375	0.005	0	3	120	0.8	0.237094653
69	VH	0.05	0.1	0.109760131	0.155740356	0.137109375	0.005	0	3	120	0.941176471	0.027349244
70	VH	0.25	0.1	0.06279193	-0.059331826	-0.080078125	0.005	0	3	120	0.390243902	0.142870055
71	VH	0.25	0.1	-0.001669015	-0.145981299	0.024609375	0.005	0	3	120	0.390243902	0.02627839
72	VH	0.1	0.1	-0.014241685	0.06721747	0.027734375	0.005	0	3	120	0.8	0.04197606
73	VH	0.05	0.1	0.209882278	0.144631034	0.087890625	0.005	0	3	120	0.941176471	0.121991653
74	VH	0.05	0.1	-0.092849932	-0.101679429	-0.119140625	0.005	0	3	120	0.941176471	0.026290693
75	VH	0.25	0.1	0.083305345	0.009810108	-0.032421875	0.005	0	3	120	0.390243902	0.11572722
76	VH	0.25	0.1	0.052447249	0.011696856	0.088671875	0.005	0	3	120	0.390243902	0.036224626
77	VH	0.05	0.1	0.060884248	0.088361662	0.070703125	0.005	1	3	120	0.941176471	0.009818877
78	VH	0.05	0.1	-0.008682951	0.038375663	0.183203125	0.005	0	3	120	0.941176471	0.191886076
79	VH	0.1	0.1	0.180337952	0.146639623	0.164453125	0.005	0	3	120	0.8	0.015884827
80	VH	0.1	0.1	0.109293772	0.077964925	0.077734375	0.005	0	3	120	0.8	0.031559397
81	VH	0.25	0.1	-0.152608603	-0.219641441	-0.180078125	0.005	0	3	120	0.390243902	0.027469522
82	VH	0.1	0.1	0.031661708	0.037250457	0.053515625	0.005	0	3	120	0.8	0.021853917
83	VH	0.05	0.1	0.058070573	0.041272412	0.015234375	0.005	0	3	120	0.941176471	0.042836198
84	VH	0.05	0.1	-0.01738937	-0.017818186	-0.003515625	0.005	0	3	120	0.941176471	0.013873745
85	VH	0.25	0.1	0.01887217	-0.089729424	-0.126171875	0.005	0	3	120	0.390243902	0.145044045
86	VH	0.1	0.1	0.130421725	0.191328909	0.094921875	0.005	0	3	120	0.8	0.03549985
87	VH	0.1	0.1	0.022421373	-0.056056694	0.022265625	0.005	1	3	120	0.8	0.000155748
88	VH	0.25	0.1	0.170019476	0.029943546	-0.015234375	0.005	0	3	120	0.390243902	0.185253851
89	VH	0.1	0.1	-0.090482551	-0.151505397	-0.045703125	0.005	0	3	120	0.8	0.044779426
90	VH	0.05	0.1	-0.046082487	-0.04412943	-0.053515625	0.005	1	3	120	0.941176471	0.007433138
91	VH	0.05	0.1	-0.026365403	-0.032536955	-0.016015625	0.005	0	3	120	0.941176471	0.010349778
92	VH	0.25	0.1	0.047292176	-0.026957573	0.019921875	0.005	0	3	120	0.390243902	0.027370301
93	VH	0.1	0.1	0.04129172	0.040600109	0.135546875	0.005	0	3	120	0.8	0.094255155
94	VH	0.05	0.1	0.09386907	0.109553376	0.108203125	0.005	0	3	120	0.941176471	0.014334055
95	VH	0.25	0.1	0.060346384	0.101025726	0.066015625	0.005	1	3	120	0.390243902	0.005669241
96	VH	0.05	0.1	0.032322895	0.011259577	0.050390625	0.005	0	3	120	0.941176471	0.01806773
97	VH	0.1	0.1	0.069979377	0.080972744	0.058203125	0.005	0	3	120	0.8	0.011776252
98	VH	0.1	0.1	0.134047783	0.155832976	0.132421875	0.005	1	3	120	0.8	0.001625908
99	VH	0.1	0.1	0.081260591	0.042911616	0.080859375	0.005	1	3	120	0.8	0.000401216
100	VH	0.25	0.1	-0.163285614	-0.108399223	-0.083203125	0.005	0	3	120	0.390243902	0.080082489
101	VH	0.1	0.1	-0.087672003	-0.194727165	-0.148046875	0.005	0	3	120	0.8	0.060374872
102	VH	0.1	0.1	-0.192755918	-0.153018877	-0.138671875	0.005	0	3	120	0.8	0.054084043
103	VH	0.05	0.1	0.188550272	0.175853471	0.172265625	0.005	0	3	120	0.941176471	0.016284647
104	VH	0.25	0.1	-0.033660132	0.062351299	-0.047265625	0.005	0	3	120	0.390243902	0.013605493
105	VH	0.25	0.1	-0.008363557	0.012129885	0.116796875	0.005	0	3	120	0.390243902	0.125160432
106	VH	0.25	0.1	-0.177552556	-0.157456667	-0.108984375	0.005	0	3	120	0.390243902	0.068568181
107	VH	0.05	0.1	-0.077332266	-0.081912598	-0.073828125	0.005	1	3	120	0.941176471	0.003504141
108	VH	0.1	0.1	0.094729705	0.128757751	0.058203125	0.005	0	3	120	0.8	0.03652658
109	VH	0.1	0.1	-0.107690352	-0.06120935	-0.041796875	0.005	0	3	120	0.8	0.065893477
110	VH	0.05	0.1	0.174882242	0.156245855	0.148046875	0.005	0	3	120	0.941176471	0.026835367
111	VH	0.25	0.1	-0.148615971	-0.082673	-0.113671875	0.005	0	3	120	0.390243902	0.034944096
112	VH	0.25	0.1	-0.124046745	-0.186218819	-0.125390625	0.005	1	3	120	0.390243902	0.00134388
113	VH	0.05	0.1	0.042993501	0.015690432	-0.008203125	0.005	0	3	120	0.941176471	0.051196626
114	VH	0.25	0.1	-0.152160252	-0.124476042	-0.077734375	0.005	0	3	120	0.390243902	0.074425877
115	VH	0.25	0.1	-0.247189442	-0.15087401	-0.187109375	0.005	0	3	120	0.390243902	0.060080067
116	VH	0.1	0.1	0.049963177	-0.010450006	0.042578125	0.005	1	3	120	0.8	0.007385052
117	VH	0.05	0.1	-0.119920818	-0.141876468	-0.120703125	0.005	1	3	120	0.941176471	0.000782307
118	VH	0.25	0.1	-0.050423947	-0.108471145	-0.165234375	0.005	0	3	120	0.390243902	0.114810428
119	VH	0.25	0.1	-0.048553531	-0.143943891	-0.038671875	0.005	1	3	120	0.390243902	0.009881656
120	VH	0.25	0.1	0.123889218	0.12262023	-0.109765625	0.005	0	3	120	0.390243902	0.233654843
1	OO	0.25	0.03	0.068272452	-0.043898547	-0.034765625	0.005	0	2	120	0.054462935	0.103038077
2	OO	0.05	0.03	-0.000226402	-0.011918393	-0.009765625	0.005	1	2	120	0.590163934	0.009539223
3	OO	0.1	0.03	0.019359719	0.00128976	-0.000390625	0.005	0	2	120	0.264705882	0.019750344
4	OO	0.25	0.03	0.006401386	0.041856702	0.005078125	0.005	1	2	120	0.054462935	0.001323261
5	OO	0.1	0.03	0.058516075	0.096214379	0.000390625	0.005	0	2	120	0.264705882	0.05812545
6	OO	0.1	0.03	0.040898806	0.117939824	0.079296875	0.005	0	2	120	0.264705882	0.038398069
7	OO	0.05	0.03	-0.008257498	-0.017132463	-0.031640625	0.005	0	2	120	0.590163934	0.023383127
8	OO	0.1	0.03	-0.010106533	-0.01272194	-0.021484375	0.005	0	2	120	0.264705882	0.011377842
9	OO	0.1	0.03	0.01440941	0.02354361	0.043359375	0.005	0	2	120	0.264705882	0.028949965
10	OO	0.05	0.03	-0.013605375	-0.018834787	-0.041796875	0.005	0	2	120	0.590163934	0.0281915
11	OO	0.05	0.03	-0.013664479	-0.048372039	-0.011328125	0.005	1	2	120	0.590163934	0.002336354
12	OO	0.05	0.03	0.025282033	0.014093917	0.020703125	0.005	1	2	120	0.590163934	0.004578908
13	OO	0.1	0.03	-0.035813466	-0.088256574	-0.029296875	0.005	1	2	120	0.264705882	0.006516591
14	OO	0.1	0.03	0.027898858	0.03131133	-0.026171875	0.005	0	2	120	0.264705882	0.054070733
15	OO	0.1	0.03	-0.02206614	-0.049136056	-0.016015625	0.005	1	2	120	0.264705882	0.006050515
16	OO	0.05	0.03	-0.029001663	-0.046078589	-0.017578125	0.005	0	2	120	0.590163934	0.011423538
17	OO	0.1	0.03	-0.032385296	-0.09861587	-0.026171875	0.005	1	2	120	0.264705882	0.006213421
18	OO	0.05	0.03	-0.036482402	-0.028971692	-0.008203125	0.005	0	2	120	0.590163934	0.028279277
19	OO	0.1	0.03	0.014788204	0.031397602	0.007421875	0.005	1	2	120	0.264705882	0.007366329
20	OO	0.1	0.03	-0.005916996	-0.016864631	0.001171875	0.005	1	2	120	0.264705882	0.007088871
21	OO	0.05	0.03	0.025580107	0.036434825	0.048046875	0.005	0	2	120	0.590163934	0.022466768
22	OO	0.1	0.03	-0.000494984	0.039348477	0.005859375	0.005	1	2	120	0.264705882	0.006354359
23	OO	0.25	0.03	-0.036828209	-0.09439297	0.000390625	0.005	0	2	120	0.054462935	0.037218834
24	OO	0.1	0.03	-0.009035077	-0.022153158	-0.024609375	0.005	0	2	120	0.264705882	0.015574298
25	OO	0.1	0.03	0.041276446	0.146806323	0.005078125	0.005	0	2	120	0.264705882	0.036198321
26	OO	0.25	0.03	-0.004928593	0.106332026	-0.000390625	0.005	1	2	120	0.054462935	0.004537968
27	OO	0.05	0.03	-0.018092846	-0.016138496	0.006640625	0.005	0	2	120	0.590163934	0.024733471
28	OO	0.1	0.03	0.020518632	0.075351399	-0.031640625	0.005	0	2	120	0.264705882	0.052159257
29	OO	0.25	0.03	0.017409875	-0.006297766	-0.017578125	0.005	0	2	120	0.054462935	0.034988
30	OO	0.25	0.03	0.049831947	0.088843991	-0.017578125	0.005	0	2	120	0.054462935	0.067410072
31	OO	0.25	0.03	-0.00811065	0.055464678	-0.018359375	0.005	0	2	120	0.054462935	0.010248725
32	OO	0.05	0.03	-0.001598169	0.001383797	-0.009765625	0.005	1	2	120	0.590163934	0.008167456
33	OO	0.05	0.03	-0.015997953	-0.032446449	-0.005078125	0.005	0	2	120	0.590163934	0.010919828
34	OO	0.1	0.03	-0.05724385	0.061436641	0.015234375	0.005	0	2	120	0.264705882	0.072478225
35	OO	0.25	0.03	0.034108776	-0.223585302	-0.033203125	0.005	0	2	120	0.054462935	0.067311901
36	OO	0.05	0.03	0.052399448	0.071749107	0.108203125	0.005	0	2	120	0.590163934	0.055803677
37	OO	0.25	0.03	0.019142362	0.007191247	0.007421875	0.005	0	2	120	0.054462935	0.011720487
38	OO	0.05	0.03	-0.000452722	-0.045655524	0.022265625	0.005	0	2	120	0.590163934	0.022718347
39	OO	0.1	0.03	-0.029276448	-0.07519863	-0.005078125	0.005	0	2	120	0.264705882	0.024198323
40	OO	0.1	0.03	-0.017501623	-0.096923631	-0.008984375	0.005	1	2	120	0.264705882	0.008517248
41	OO	0.05	0.03	0.005980814	-0.01124996	-0.008984375	0.005	0	2	120	0.590163934	0.014965189
42	OO	0.05	0.03	-0.0119942	-0.044931274	-0.010546875	0.005	1	2	120	0.590163934	0.001447325
43	OO	0.05	0.03	-0.017512017	0.003603469	-0.019140625	0.005	1	2	120	0.590163934	0.001628608
44	OO	0.25	0.03	-0.000892478	0.195628892	-0.003515625	0.005	1	2	120	0.054462935	0.002623147
45	OO	0.05	0.03	0.0502179	0.068853042	-0.007421875	0.005	0	2	120	0.590163934	0.057639775
46	OO	0.05	0.03	0.033428431	-0.003500931	0.019921875	0.005	0	2	120	0.590163934	0.013506556
47	OO	0.25	0.03	0.051937501	-0.029595592	-0.005859375	0.005	0	2	120	0.054462935	0.057796876
48	OO	0.25	0.03	0.002633569	-0.059415294	-0.024609375	0.005	0	2	120	0.054462935	0.027242944
50	OO	0.25	0.03	0.050898341	-0.079867403	-0.001953125	0.005	0	2	120	0.054462935	0.052851466
51	OO	0.05	0.03	0.024382629	0.048313011	0.003515625	0.005	0	2	120	0.590163934	0.020867004
52	OO	0.25	0.03	-0.030821343	0.029090668	0.007421875	0.005	0	2	120	0.054462935	0.038243218
53	OO	0.05	0.03	0.045524317	0.03612183	0.002734375	0.005	0	2	120	0.590163934	0.042789942
54	OO	0.05	0.03	-0.001157184	-0.017149699	-0.006640625	0.005	1	2	120	0.590163934	0.005483441
55	OO	0.05	0.03	0.008251253	-0.030481319	-0.008984375	0.005	0	2	120	0.590163934	0.017235628
56	OO	0.25	0.03	0.034597414	0.040417991	0.016796875	0.005	0	2	120	0.054462935	0.017800539
57	OO	0.05	0.03	-0.075878503	-0.076590692	-0.059765625	0.005	0	2	120	0.590163934	0.016112878
58	OO	0.25	0.03	-0.017470132	0.012610757	-0.019921875	0.005	1	2	120	0.054462935	0.002451743
59	OO	0.25	0.03	-0.057420282	-0.191623938	-0.005859375	0.005	0	2	120	0.054462935	0.051560907
60	OO	0.25	0.03	0.008927482	0.081788971	-0.012890625	0.005	0	2	120	0.054462935	0.021818107
61	OO	0.1	0.03	-0.019512895	-0.021080721	0.012890625	0.005	0	2	120	0.264705882	0.03240352
62	OO	0.05	0.03	-0.026595553	-0.016927342	-0.032421875	0.005	1	2	120	0.590163934	0.005826322
63	OO	0.25	0.03	-0.019810955	0.105814785	-0.015234375	0.005	1	2	120	0.054462935	0.00457658
64	OO	0.1	0.03	-0.022611783	-0.025281848	-0.012109375	0.005	0	2	120	0.264705882	0.010502408
65	OO	0.25	0.03	-0.027761517	-0.064105021	-0.019921875	0.005	1	2	120	0.054462935	0.007839642
66	OO	0.25	0.03	0.041283182	-0.155456807	-0.012109375	0.005	0	2	120	0.054462935	0.053392557
67	OO	0.1	0.03	0.064801212	0.13961585	0.103515625	0.005	0	2	120	0.264705882	0.038714413
68	OO	0.25	0.03	-0.000661924	-0.050862681	0.012890625	0.005	0	2	120	0.054462935	0.013552549
69	OO	0.05	0.03	0.021901458	0.007685826	-0.028515625	0.005	0	2	120	0.590163934	0.050417083
70	OO	0.05	0.03	-0.004538806	-0.009024978	-0.004296875	0.005	1	2	120	0.590163934	0.000241931
71	OO	0.1	0.03	0.048177604	0.060232712	0.065234375	0.005	0	2	120	0.264705882	0.017056771
72	OO	0.25	0.03	0.045623494	-0.036163954	-0.050390625	0.005	0	2	120	0.054462935	0.096014119
73	OO	0.1	0.03	-0.029656915	-0.016711966	0.022265625	0.005	0	2	120	0.264705882	0.05192254
74	OO	0.1	0.03	0.04345017	0.019993892	-0.026953125	0.005	0	2	120	0.264705882	0.070403295
75	OO	0.25	0.03	0.012549537	0.169851078	-0.015234375	0.005	0	2	120	0.054462935	0.027783912
76	OO	0.1	0.03	0.030181919	0.03478989	0.009765625	0.005	0	2	120	0.264705882	0.020416294
77	OO	0.25	0.03	0.034503023	0.031542949	-0.077734375	0.005	0	2	120	0.054462935	0.112237398
78	OO	0.25	0.03	0.009064269	0.066032314	0.040234375	0.005	0	2	120	0.054462935	0.031170106
80	OO	0.05	0.03	-0.002157305	-0.051047872	-0.033203125	0.005	0	2	120	0.590163934	0.03104582
81	OO	0.05	0.03	0.015285921	0.072150312	0.059765625	0.005	0	2	120	0.590163934	0.044479704
82	OO	0.25	0.03	-0.023611093	0.061264787	-0.018359375	0.005	1	2	120	0.054462935	0.005251718
83	OO	0.25	0.03	-0.033849905	-0.00353978	0.001171875	0.005	0	2	120	0.054462935	0.03502178
84	OO	0.25	0.03	-0.002605781	-0.196601787	-0.008984375	0.005	1	2	120	0.054462935	0.006378594
85	OO	0.1	0.03	-0.017113211	-0.024287013	0.006640625	0.005	0	2	120	0.264705882	0.023753836
86	OO	0.05	0.03	-0.001220133	-0.00411251	-0.006640625	0.005	1	2	120	0.590163934	0.005420492
87	OO	0.1	0.03	0.011189723	-0.03496569	-0.030859375	0.005	0	2	120	0.264705882	0.042049098
88	OO	0.1	0.03	0.018567315	-0.019160438	-0.013671875	0.005	0	2	120	0.264705882	0.03223919
89	OO	0.1	0.03	-0.037278119	-0.060995292	-0.016015625	0.005	0	2	120	0.264705882	0.021262494
90	OO	0.1	0.03	0.003640207	-0.021237727	-0.053515625	0.005	0	2	120	0.264705882	0.057155832
91	OO	0.1	0.03	-0.00649653	0.089567172	0.087890625	0.005	0	2	120	0.264705882	0.094387155
92	OO	0.05	0.03	-0.032719866	-0.089853662	-0.044921875	0.005	0	2	120	0.590163934	0.012202009
93	OO	0.05	0.03	0.007416878	0.014244431	0.018359375	0.005	0	2	120	0.590163934	0.010942497
94	OO	0.1	0.03	0.023685325	-0.007587489	0.012109375	0.005	0	2	120	0.264705882	0.01157595
95	OO	0.25	0.03	0.037754872	0.022124317	-0.002734375	0.005	0	2	120	0.054462935	0.040489247
97	OO	0.25	0.03	-0.003933777	0.006291329	0.002734375	0.005	1	2	120	0.054462935	0.006668152
98	OO	0.05	0.03	0.022377907	0.055680434	-0.022265625	0.005	0	2	120	0.590163934	0.044643532
99	OO	0.1	0.03	0.01098816	0.100389473	0.001171875	0.005	1	2	120	0.264705882	0.009816285
100	OO	0.1	0.03	0.026884881	0.003307898	-0.020703125	0.005	0	2	120	0.264705882	0.047588006
102	OO	0.25	0.03	0.022492442	-0.039841817	-0.038671875	0.005	0	2	120	0.054462935	0.061164317
103	OO	0.05	0.03	0.026086366	0.048922998	0.009765625	0.005	0	2	120	0.590163934	0.016320741
104	OO	0.1	0.03	0.024228169	-0.028417657	-0.000390625	0.005	0	2	120	0.264705882	0.024618794
105	OO	0.25	0.03	0.031634776	0.027187325	0.002734375	0.005	0	2	120	0.054462935	0.028900401
106	OO	0.25	0.03	0.016076668	-0.089724834	0.021484375	0.005	1	2	120	0.054462935	0.005407707
107	OO	0.1	0.03	0.014050731	-0.052853452	-0.016796875	0.005	0	2	120	0.264705882	0.030847606
108	OO	0.1	0.03	0.018741117	0.033393433	0.019921875	0.005	1	2	120	0.264705882	0.001180758
109	OO	0.05	0.03	0.030257877	0.010377765	0.038671875	0.005	1	2	120	0.590163934	0.008413998
110	OO	0.1	0.03	0.00233044	-0.000974371	0.005078125	0.005	1	2	120	0.264705882	0.002747685
111	OO	0.05	0.03	-0.011525761	-0.051306534	-0.026171875	0.005	0	2	120	0.590163934	0.014646114
112	OO	0.1	0.03	-0.044617036	-0.072406034	0.008984375	0.005	0	2	120	0.264705882	0.053601411
113	OO	0.25	0.03	-0.031530032	-0.045403754	-0.008203125	0.005	0	2	120	0.054462935	0.023326907
114	OO	0.1	0.03	0.006623246	0.034205988	-0.011328125	0.005	0	2	120	0.264705882	0.017951371
115	OO	0.25	0.03	0.04657191	-0.188299886	0.017578125	0.005	0	2	120	0.054462935	0.028993785
116	OO	0.05	0.03	0.03855671	0.027984057	-0.001953125	0.005	0	2	120	0.590163934	0.040509835
117	OO	0.05	0.03	0.017844165	0.06225959	0.035546875	0.005	0	2	120	0.590163934	0.01770271
118	OO	0.05	0.03	-0.016499794	-0.010352318	-0.008203125	0.005	1	2	120	0.590163934	0.008296669
119	OO	0.25	0.03	0.041594009	0.190744547	0.005078125	0.005	0	2	120	0.054462935	0.036515884
120	OO	0.25	0.03	-0.072353974	-0.106283001	0.006640625	0.005	0	2	120	0.054462935	0.078994599
1	OO	0.25	0.03	0.014266456	-0.050291981	-0.025390625	0.005	0	4	120	0.054462935	0.039657081
2	OO	0.05	0.03	0.084144996	0.063888028	0.028515625	0.005	0	4	120	0.590163934	0.055629371
3	OO	0.1	0.03	-0.003756722	-0.060532447	-0.016015625	0.005	0	4	120	0.264705882	0.012258903
4	OO	0.1	0.03	0.064795586	0.136171203	0.058984375	0.005	1	4	120	0.264705882	0.005811211
5	OO	0.25	0.03	0.013627694	-0.251940387	0.016796875	0.005	1	4	120	0.054462935	0.003169181
6	OO	0.25	0.03	0.013501593	0.135642308	0.013671875	0.005	1	4	120	0.054462935	0.000170282
7	OO	0.05	0.03	-0.037208575	-0.062336185	-0.023046875	0.005	0	4	120	0.590163934	0.0141617
8	OO	0.05	0.03	0.018950666	0.035686776	0.058203125	0.005	0	4	120	0.590163934	0.039252459
9	OO	0.05	0.03	0.01620809	0.001458101	-0.012890625	0.005	0	4	120	0.590163934	0.029098715
10	OO	0.05	0.03	-0.042163601	-0.060314546	-0.019921875	0.005	0	4	120	0.590163934	0.022241726
11	OO	0.25	0.03	0.042510297	-0.00963244	-0.001171875	0.005	0	4	120	0.054462935	0.043682172
12	OO	0.25	0.03	0.025627058	-0.044793582	0.091796875	0.005	0	4	120	0.054462935	0.066169817
13	OO	0.05	0.03	-0.043795912	-0.072645573	-0.057421875	0.005	0	4	120	0.590163934	0.013625963
14	OO	0.1	0.03	-0.002426681	0.078966178	0.034765625	0.005	0	4	120	0.264705882	0.037192306
15	OO	0.1	0.03	0.054773095	0.114794	0.009765625	0.005	0	4	120	0.264705882	0.04500747
16	OO	0.25	0.03	-0.023018679	-0.010571949	0.069921875	0.005	0	4	120	0.054462935	0.092940554
17	OO	0.1	0.03	0.000277367	0.020235302	-0.045703125	0.005	0	4	120	0.264705882	0.045980492
18	OO	0.1	0.03	-0.022668321	-0.030029367	0.012109375	0.005	0	4	120	0.264705882	0.034777696
19	OO	0.25	0.03	-0.000690252	0.031344211	0.025390625	0.005	0	4	120	0.054462935	0.026080877
20	OO	0.25	0.03	0.020323549	0.042137458	-0.004296875	0.005	0	4	120	0.054462935	0.024620424
21	OO	0.1	0.03	-0.051354977	-0.001752715	0.020703125	0.005	0	4	120	0.264705882	0.072058102
22	OO	0.05	0.03	-0.005847126	0.029959079	0.005078125	0.005	0	4	120	0.590163934	0.010925251
23	OO	0.05	0.03	-0.040516825	-0.028031432	-0.046484375	0.005	1	4	120	0.590163934	0.00596755
24	OO	0.05	0.03	-0.00319024	0.059410819	0.029296875	0.005	0	4	120	0.590163934	0.032487115
25	OO	0.05	0.03	-0.011368491	-0.01446619	-0.005078125	0.005	1	4	120	0.590163934	0.006290366
26	OO	0.05	0.03	-0.016010668	-0.01611858	0.016796875	0.005	0	4	120	0.590163934	0.032807543
27	OO	0.05	0.03	-0.057647701	-0.047608973	-0.083203125	0.005	0	4	120	0.590163934	0.025555424
28	OO	0.25	0.03	0.033027063	0.112855215	0.011328125	0.005	0	4	120	0.054462935	0.021698938
29	OO	0.25	0.03	-0.019851117	-0.023102284	-0.033203125	0.005	0	4	120	0.054462935	0.013352008
30	OO	0.25	0.03	0.043184282	0.106948595	0.011328125	0.005	0	4	120	0.054462935	0.031856157
31	OO	0.05	0.03	-0.035020642	-0.078885832	-0.069921875	0.005	0	4	120	0.590163934	0.034901233
32	OO	0.05	0.03	0.001748744	0.001749441	-0.017578125	0.005	0	4	120	0.590163934	0.019326869
33	OO	0.1	0.03	-0.029967405	-0.11134478	-0.036328125	0.005	1	4	120	0.264705882	0.00636072
34	OO	0.05	0.03	0.000173202	-0.011854562	-0.015234375	0.005	0	4	120	0.590163934	0.015407577
35	OO	0.05	0.03	-0.023635056	0.017454569	0.007421875	0.005	0	4	120	0.590163934	0.031056931
36	OO	0.1	0.03	-0.067837803	-0.007049273	0.009765625	0.005	0	4	120	0.264705882	0.077603428
37	OO	0.1	0.03	-0.010812535	0.035763793	0.086328125	0.005	0	4	120	0.264705882	0.09714066
38	OO	0.05	0.03	0.01234818	0.063796717	0.052734375	0.005	0	4	120	0.590163934	0.040386195
40	OO	0.1	0.03	0.004100179	0.013002153	0.017578125	0.005	0	4	120	0.264705882	0.013477946
41	OO	0.1	0.03	0.024187343	0.012283886	-0.000390625	0.005	0	4	120	0.264705882	0.024577968
42	OO	0.05	0.03	-0.050208316	-0.04987289	-0.034765625	0.005	0	4	120	0.590163934	0.015442691
43	OO	0.1	0.03	0.0123484	0.040969279	-0.009765625	0.005	0	4	120	0.264705882	0.022114025
44	OO	0.05	0.03	-0.019046589	-0.009349948	-0.005859375	0.005	0	4	120	0.590163934	0.013187214
45	OO	0.05	0.03	0.05432595	0.073709034	0.058203125	0.005	1	4	120	0.590163934	0.003877175
46	OO	0.1	0.03	-0.012473135	-0.055422117	-0.034765625	0.005	0	4	120	0.264705882	0.02229249
47	OO	0.1	0.03	0.014637212	0.03553156	0.012890625	0.005	1	4	120	0.264705882	0.001746587
48	OO	0.05	0.03	-0.017414289	-0.040299809	-0.005078125	0.005	0	4	120	0.590163934	0.012336164
49	OO	0.05	0.03	-0.126451553	-0.113295899	-0.007421875	0.005	0	4	120	0.590163934	0.119029678
51	OO	0.1	0.03	-0.030077406	0.014996364	0.045703125	0.005	0	4	120	0.264705882	0.075780531
52	OO	0.25	0.03	-0.002712317	0.058823012	-0.007421875	0.005	1	4	120	0.054462935	0.004709558
53	OO	0.25	0.03	0.034105992	0.052847801	0.025390625	0.005	1	4	120	0.054462935	0.008715367
54	OO	0.25	0.03	-0.04281777	-0.038584262	-0.026953125	0.005	0	4	120	0.054462935	0.015864645
55	OO	0.1	0.03	-0.024160972	0.038396051	0.037109375	0.005	0	4	120	0.264705882	0.061270347
56	OO	0.25	0.03	0.030758115	0.00607939	-0.019921875	0.005	0	4	120	0.054462935	0.05067999
57	OO	0.25	0.03	0.049576269	0.089368185	0.023828125	0.005	0	4	120	0.054462935	0.025748144
58	OO	0.05	0.03	0.025457352	0.047209966	0.054296875	0.005	0	4	120	0.590163934	0.028839523
59	OO	0.1	0.03	0.009979168	-0.01501315	0.007421875	0.005	1	4	120	0.264705882	0.002557293
60	OO	0.05	0.03	0.022969175	0.027086974	-0.001953125	0.005	0	4	120	0.590163934	0.0249223
61	OO	0.1	0.03	-0.012204941	0.015781688	-0.017578125	0.005	1	4	120	0.264705882	0.005373184
62	OO	0.1	0.03	0.019139513	0.02371158	0.010546875	0.005	1	4	120	0.264705882	0.008592638
63	OO	0.1	0.03	-0.032163302	0.046015148	-0.016796875	0.005	0	4	120	0.264705882	0.015366427
64	OO	0.25	0.03	-0.030835603	0.091303995	0.008984375	0.005	0	4	120	0.054462935	0.039819978
65	OO	0.05	0.03	-0.031467589	-0.08785571	-0.014453125	0.005	0	4	120	0.590163934	0.017014464
66	OO	0.1	0.03	0.011291981	-0.003053676	0.030859375	0.005	0	4	120	0.264705882	0.019567394
67	OO	0.25	0.03	0.020129734	0.215853369	0.006640625	0.005	0	4	120	0.054462935	0.013489109
68	OO	0.25	0.03	0.020504422	0.086471597	0.021484375	0.005	1	4	120	0.054462935	0.000979953
69	OO	0.1	0.03	0.01394465	-0.021955061	0.016796875	0.005	1	4	120	0.264705882	0.002852225
70	OO	0.25	0.03	-0.01904691	-0.100569906	0.008984375	0.005	0	4	120	0.054462935	0.028031285
71	OO	0.25	0.03	0.057966498	0.037550583	0.027734375	0.005	0	4	120	0.054462935	0.030232123
72	OO	0.1	0.03	-0.036907234	-0.013226153	0.046484375	0.005	0	4	120	0.264705882	0.083391609
73	OO	0.1	0.03	-0.021903743	-0.045481104	-0.008984375	0.005	0	4	120	0.264705882	0.012919368
74	OO	0.25	0.03	-0.003840161	-0.097803041	0.000390625	0.005	1	4	120	0.054462935	0.004230786
75	OO	0.1	0.03	0.056820814	-0.038609521	-0.019921875	0.005	0	4	120	0.264705882	0.076742689
76	OO	0.05	0.03	-0.033403493	-0.038726801	-0.041015625	0.005	1	4	120	0.590163934	0.007612132
77	OO	0.25	0.03	0.018509831	0.080294789	0.016796875	0.005	1	4	120	0.054462935	0.001712956
78	OO	0.1	0.03	0.015919556	0.018111857	0.027734375	0.005	0	4	120	0.264705882	0.011814819
79	OO	0.05	0.03	0.002544233	-0.001018158	-0.004296875	0.005	1	4	120	0.590163934	0.006841108
80	OO	0.05	0.03	0.044366291	0.053836981	0.012890625	0.005	0	4	120	0.590163934	0.031475666
81	OO	0.25	0.03	0.030166822	-0.068458392	0.001953125	0.005	0	4	120	0.054462935	0.028213697
82	OO	0.1	0.03	-0.028262141	0.021425768	0.003515625	0.005	0	4	120	0.264705882	0.031777766
83	OO	0.05	0.03	0.049946258	0.049955578	0.049609375	0.005	1	4	120	0.590163934	0.000336883
84	OO	0.25	0.03	0.03599556	0.076144737	0.029296875	0.005	1	4	120	0.054462935	0.006698685
85	OO	0.25	0.03	-0.088125944	0.014415117	-0.023828125	0.005	0	4	120	0.054462935	0.064297819
86	OO	0.25	0.03	0.005019791	-0.036257003	-0.065234375	0.005	0	4	120	0.054462935	0.070254166
87	OO	0.1	0.03	-0.030403864	0.049658218	0.023046875	0.005	0	4	120	0.264705882	0.053450739
88	OO	0.1	0.03	0.053395552	0.106757275	0.020703125	0.005	0	4	120	0.264705882	0.032692427
89	OO	0.05	0.03	0.02046312	0.01488065	0.018359375	0.005	1	4	120	0.590163934	0.002103745
90	OO	0.1	0.03	0.030889992	0.065909144	0.021484375	0.005	1	4	120	0.264705882	0.009405617
91	OO	0.1	0.03	0.063536917	0.083241286	0.040234375	0.005	0	4	120	0.264705882	0.023302542
92	OO	0.05	0.03	-0.047728063	-0.066842892	-0.019921875	0.005	0	4	120	0.590163934	0.027806188
93	OO	0.05	0.03	0.007309094	0.029004614	-0.024609375	0.005	0	4	120	0.590163934	0.031918469
94	OO	0.1	0.03	0.024436426	0.015228614	-0.030859375	0.005	0	4	120	0.264705882	0.055295801
95	OO	0.05	0.03	0.030904797	-0.016036867	0.001953125	0.005	0	4	120	0.590163934	0.028951672
96	OO	0.25	0.03	-0.017743724	-0.028458326	-0.004296875	0.005	0	4	120	0.054462935	0.013446849
97	OO	0.25	0.03	-0.02174908	-0.067324008	-0.009765625	0.005	0	4	120	0.054462935	0.011983455
98	OO	0.25	0.03	0.012702076	-0.007895042	-0.000390625	0.005	0	4	120	0.054462935	0.013092701
99	OO	0.05	0.03	0.022172778	0.010796434	0.019140625	0.005	1	4	120	0.590163934	0.003032153
100	OO	0.05	0.03	0.018619173	0.073593026	0.048046875	0.005	0	4	120	0.590163934	0.029427702
101	OO	0.1	0.03	0.003820528	-0.010796769	-0.016796875	0.005	0	4	120	0.264705882	0.020617403
102	OO	0.1	0.03	-0.002792399	-0.091930354	0.005078125	0.005	1	4	120	0.264705882	0.007870524
103	OO	0.25	0.03	-0.054437861	-0.058969496	-0.008203125	0.005	0	4	120	0.054462935	0.046234736
104	OO	0.05	0.03	0.023311349	-0.003607536	-0.001953125	0.005	0	4	120	0.590163934	0.025264474
105	OO	0.05	0.03	-0.002427426	-0.000378362	0.037109375	0.005	0	4	120	0.590163934	0.039536801
106	OO	0.1	0.03	0.012066917	-0.062097843	-0.021484375	0.005	0	4	120	0.264705882	0.033551292
107	OO	0.1	0.03	0.018397591	0.034643885	0.037890625	0.005	0	4	120	0.264705882	0.019493034
108	OO	0.1	0.03	0.005115706	-0.038339134	0.006640625	0.005	1	4	120	0.264705882	0.001524919
109	OO	0.25	0.03	0.014742989	0.075794396	-0.005078125	0.005	0	4	120	0.054462935	0.019821114
110	OO	0.25	0.03	-0.016472096	-0.249081859	0.011328125	0.005	0	4	120	0.054462935	0.027800221
111	OO	0.05	0.03	0.010688401	0.004037629	-0.010546875	0.005	0	4	120	0.590163934	0.021235276
112	OO	0.25	0.03	-0.006997086	0.090244573	0.022265625	0.005	0	4	120	0.054462935	0.029262711
113	OO	0.05	0.03	-0.014234226	-0.028691743	-0.019921875	0.005	1	4	120	0.590163934	0.005687649
114	OO	0.25	0.03	-0.029350443	0.002685238	0.003515625	0.005	0	4	120	0.054462935	0.032866068
115	OO	0.25	0.03	-0.026482032	0.115162903	0.008203125	0.005	0	4	120	0.054462935	0.034685157
116	OO	0.25	0.03	-0.003722897	-0.008636289	-0.011328125	0.005	1	4	120	0.054462935	0.007605228
117	OO	0.1	0.03	-0.020585968	-0.081216025	0.011328125	0.005	0	4	120	0.264705882	0.031914093
118	OO	0.05	0.03	0.041854249	0.052924367	0.064453125	0.005	0	4	120	0.590163934	0.022598876
119	OO	0.25	0.03	0.009243526	-0.176101676	0.016015625	0.005	1	4	120	0.054462935	0.006772099
120	OO	0.25	0.03	0.017656707	-0.128728566	-0.035546875	0.005	0	4	120	0.054462935	0.053203582
1	OO	0.25	0.1	-0.087631013	-0.160331398	-0.050390625	0.005	0	1	120	0.390243902	0.037240388
2	OO	0.1	0.1	-0.026547745	-0.086523817	-0.072265625	0.005	0	1	120	0.8	0.04571788
3	OO	0.05	0.1	-0.032757791	-0.03286056	0.005078125	0.005	0	1	120	0.941176471	0.037835916
4	OO	0.05	0.1	-0.115824749	-0.132044765	-0.100390625	0.005	0	1	120	0.941176471	0.015434124
5	OO	0.1	0.1	0.058005321	0.118751983	0.076171875	0.005	0	1	120	0.8	0.018166554
6	OO	0.25	0.1	0.023975573	0.067344333	-0.054296875	0.005	0	1	120	0.390243902	0.078272448
7	OO	0.1	0.1	-0.035088492	-0.066971005	0.011328125	0.005	0	1	120	0.8	0.046416617
8	OO	0.05	0.1	0.089209848	0.093258366	0.094140625	0.005	1	1	120	0.941176471	0.004930777
9	OO	0.1	0.1	0.157829884	0.128207409	0.086328125	0.005	0	1	120	0.8	0.071501759
10	OO	0.05	0.1	-0.110817393	-0.126304021	-0.090234375	0.005	0	1	120	0.941176471	0.020583018
11	OO	0.25	0.1	-0.002593105	0.167103921	0.027734375	0.005	0	1	120	0.390243902	0.03032748
12	OO	0.05	0.1	-0.111062772	-0.151840906	-0.136328125	0.005	0	1	120	0.941176471	0.025265353
13	OO	0.25	0.1	0.075083418	0.137992772	0.038671875	0.005	0	1	120	0.390243902	0.036411543
14	OO	0.25	0.1	0.050016703	-0.163050434	-0.112890625	0.005	0	1	120	0.390243902	0.162907328
15	OO	0.25	0.1	-0.051726088	-0.011923918	-0.006640625	0.005	0	1	120	0.390243902	0.045085463
16	OO	0.05	0.1	-0.055920949	-0.009009261	0.023828125	0.005	0	1	120	0.941176471	0.079749074
17	OO	0.25	0.1	-0.075337062	0.051398446	-0.028515625	0.005	0	1	120	0.390243902	0.046821437
18	OO	0.1	0.1	0.092581269	0.092769019	0.083984375	0.005	1	1	120	0.8	0.008596894
19	OO	0.25	0.1	-0.024852032	-0.112846232	-0.062890625	0.005	0	1	120	0.390243902	0.038038593
20	OO	0.25	0.1	-0.014983452	0.064841942	0.128515625	0.005	0	1	120	0.390243902	0.143499077
21	OO	0.25	0.1	-0.125841538	-0.233607056	-0.121484375	0.005	1	1	120	0.390243902	0.004357163
22	OO	0.1	0.1	0.031261988	0.046524509	0.001171875	0.005	0	1	120	0.8	0.030090113
24	OO	0.05	0.1	0.028969629	0.006030737	0.012890625	0.005	0	1	120	0.941176471	0.016079004
25	OO	0.1	0.1	-0.142280301	-0.122866367	-0.020703125	0.005	0	1	120	0.8	0.121577176
26	OO	0.05	0.1	0.024678572	0.038849051	0.016015625	0.005	1	1	120	0.941176471	0.008662947
27	OO	0.05	0.1	-0.143577288	-0.151225559	-0.126171875	0.005	0	1	120	0.941176471	0.017405413
28	OO	0.1	0.1	0.014857313	0.035618867	-0.000390625	0.005	0	1	120	0.8	0.015247938
29	OO	0.1	0.1	-0.169307257	-0.152941595	-0.111328125	0.005	0	1	120	0.8	0.057979132
30	OO	0.05	0.1	0.071918848	0.056544687	0.005859375	0.005	0	1	120	0.941176471	0.066059473
31	OO	0.1	0.1	0.114177283	0.101627186	0.010546875	0.005	0	1	120	0.8	0.103630408
32	OO	0.05	0.1	0.155193628	0.141658463	0.012109375	0.005	0	1	120	0.941176471	0.143084253
33	OO	0.05	0.1	0.138363011	0.159689225	0.147265625	0.005	1	1	120	0.941176471	0.008902614
34	OO	0.05	0.1	-0.075809225	-0.111644349	-0.139453125	0.005	0	1	120	0.941176471	0.0636439
35	OO	0.25	0.1	0.044266274	0.032059554	0.026171875	0.005	0	1	120	0.390243902	0.018094399
36	OO	0.1	0.1	0.09110979	0.001000166	-0.010546875	0.005	0	1	120	0.8	0.101656665
37	OO	0.25	0.1	-0.107408562	-0.05198282	0.083203125	0.005	0	1	120	0.390243902	0.190611687
38	OO	0.25	0.1	0.020176191	-0.079200753	0.028515625	0.005	1	1	120	0.390243902	0.008339434
39	OO	0.1	0.1	0.076286322	0.116844369	0.003515625	0.005	0	1	120	0.8	0.072770697
40	OO	0.1	0.1	-0.12881872	-0.190763483	-0.115234375	0.005	0	1	120	0.8	0.013584345
42	OO	0.1	0.1	0.07781745	-0.0589863	0.023828125	0.005	0	1	120	0.8	0.053989325
43	OO	0.1	0.1	-0.000633107	0.030459959	0.005859375	0.005	1	1	120	0.8	0.006492482
44	OO	0.25	0.1	0.052448681	0.151209055	0.002734375	0.005	0	1	120	0.390243902	0.049714306
45	OO	0.05	0.1	0.13642718	0.17101918	0.072265625	0.005	0	1	120	0.941176471	0.064161555
46	OO	0.25	0.1	0.048203933	-0.034060217	0.008984375	0.005	0	1	120	0.390243902	0.039219558
47	OO	0.1	0.1	-0.078706585	-0.063912516	0.021484375	0.005	0	1	120	0.8	0.10019096
48	OO	0.25	0.1	0.075199927	0.135102321	0.115234375	0.005	0	1	120	0.390243902	0.040034448
49	OO	0.25	0.1	-0.016688791	0.002457395	0.045703125	0.005	0	1	120	0.390243902	0.062391916
50	OO	0.1	0.1	-0.081622811	-0.085750966	-0.047265625	0.005	0	1	120	0.8	0.034357186
51	OO	0.1	0.1	0.209406519	0.120929667	0.076171875	0.005	0	1	120	0.8	0.133234644
52	OO	0.25	0.1	0.008015253	-0.05357522	-0.095703125	0.005	0	1	120	0.390243902	0.103718378
54	OO	0.1	0.1	0.063573878	0.037983354	0.059765625	0.005	1	1	120	0.8	0.003808253
55	OO	0.05	0.1	0.168202799	0.159968201	0.241796875	0.005	0	1	120	0.941176471	0.073594076
56	OO	0.25	0.1	0.059363417	-0.061515154	0.016015625	0.005	0	1	120	0.390243902	0.043347792
57	OO	0.25	0.1	0.079015288	0.102205905	0.066015625	0.005	0	1	120	0.390243902	0.012999663
58	OO	0.05	0.1	0.010525385	0.010138549	0.069921875	0.005	0	1	120	0.941176471	0.05939649
59	OO	0.25	0.1	-0.015857856	0.062866148	-0.000390625	0.005	0	1	120	0.390243902	0.015467231
60	OO	0.05	0.1	0.087090745	0.027843849	0.003515625	0.005	0	1	120	0.941176471	0.08357512
61	OO	0.1	0.1	-0.019475893	-0.03636915	0.045703125	0.005	0	1	120	0.8	0.065179018
62	OO	0.25	0.1	0.007547449	-0.048403824	-0.016796875	0.005	0	1	120	0.390243902	0.024344324
63	OO	0.25	0.1	-0.052663484	-0.059379867	-0.056640625	0.005	1	1	120	0.390243902	0.003977141
64	OO	0.05	0.1	-0.068548438	-0.086111048	-0.005859375	0.005	0	1	120	0.941176471	0.062689063
65	OO	0.05	0.1	-0.026838765	-0.036455283	0.008203125	0.005	0	1	120	0.941176471	0.03504189
66	OO	0.1	0.1	-0.118834596	-0.101595902	-0.053515625	0.005	0	1	120	0.8	0.065318971
67	OO	0.25	0.1	0.024857898	0.099778784	0.030078125	0.005	1	1	120	0.390243902	0.005220227
68	OO	0.25	0.1	0.010245162	0.039864659	0.065234375	0.005	0	1	120	0.390243902	0.054989213
69	OO	0.25	0.1	-0.004100688	0.006542323	0.023828125	0.005	0	1	120	0.390243902	0.027928813
71	OO	0.25	0.1	-0.051077648	0.069734486	0.000390625	0.005	0	1	120	0.390243902	0.051468273
72	OO	0.05	0.1	0.024924264	0.027127034	-0.007421875	0.005	0	1	120	0.941176471	0.032346139
73	OO	0.1	0.1	0.036919671	-0.005539849	0.012109375	0.005	0	1	120	0.8	0.024810296
75	OO	0.25	0.1	-0.003728341	-0.020740493	0.007421875	0.005	0	1	120	0.390243902	0.011150216
76	OO	0.25	0.1	-0.160330987	-0.149085294	-0.051171875	0.005	0	1	120	0.390243902	0.109159112
77	OO	0.05	0.1	0.033937204	0.053534592	0.009765625	0.005	0	1	120	0.941176471	0.024171579
78	OO	0.1	0.1	-0.013113481	-0.074180128	0.016796875	0.005	0	1	120	0.8	0.029910356
79	OO	0.25	0.1	0.048518979	-0.019877537	-0.065234375	0.005	0	1	120	0.390243902	0.113753354
80	OO	0.05	0.1	0.05987507	0.107978342	0.028515625	0.005	0	1	120	0.941176471	0.031359445
81	OO	0.1	0.1	-0.008603089	0.010225971	-0.012890625	0.005	1	1	120	0.8	0.004287536
82	OO	0.1	0.1	0.032529205	-0.041698581	0.003515625	0.005	0	1	120	0.8	0.02901358
83	OO	0.05	0.1	-0.033514323	-0.026022044	-0.061328125	0.005	0	1	120	0.941176471	0.027813802
84	OO	0.05	0.1	-0.03224492	-0.033503681	0.003515625	0.005	0	1	120	0.941176471	0.035760545
85	OO	0.25	0.1	-0.038237413	0.083388808	-0.005859375	0.005	0	1	120	0.390243902	0.032378038
86	OO	0.05	0.1	-0.095337093	-0.084271373	-0.095703125	0.005	1	1	120	0.941176471	0.000366032
87	OO	0.05	0.1	0.02335756	0.040188954	0.058984375	0.005	0	1	120	0.941176471	0.035626815
88	OO	0.1	0.1	0.123524465	0.108205755	0.097265625	0.005	0	1	120	0.8	0.02625884
89	OO	0.25	0.1	-0.05785316	-0.057458578	0.061328125	0.005	0	1	120	0.390243902	0.119181285
90	OO	0.05	0.1	-0.050153737	-0.044630407	-0.022265625	0.005	0	1	120	0.941176471	0.027888112
91	OO	0.1	0.1	0.072286352	0.147701335	0.033984375	0.005	0	1	120	0.8	0.038301977
92	OO	0.05	0.1	0.003949849	-0.007470259	0.048046875	0.005	0	1	120	0.941176471	0.044097026
93	OO	0.1	0.1	0.154127877	0.191902768	0.151171875	0.005	1	1	120	0.8	0.002956002
94	OO	0.05	0.1	-0.170105284	-0.17708414	-0.106640625	0.005	0	1	120	0.941176471	0.063464659
95	OO	0.1	0.1	-0.103374131	-0.024769679	0.022265625	0.005	0	1	120	0.8	0.125639756
96	OO	0.05	0.1	-0.076370764	-0.093494657	-0.091796875	0.005	0	1	120	0.941176471	0.015426111
97	OO	0.05	0.1	0.217642596	0.199610648	0.173828125	0.005	0	1	120	0.941176471	0.043814471
98	OO	0.05	0.1	0.04316121	0.038826628	0.067578125	0.005	0	1	120	0.941176471	0.024416915
99	OO	0.1	0.1	-0.044376518	-0.090461433	-0.084765625	0.005	0	1	120	0.8	0.040389107
100	OO	0.05	0.1	0.002999587	-0.005461274	-0.033203125	0.005	0	1	120	0.941176471	0.036202712
101	OO	0.1	0.1	-0.031567087	0.009573819	0.037109375	0.005	0	1	120	0.8	0.068676462
102	OO	0.1	0.1	0.09778457	0.040491554	0.001171875	0.005	0	1	120	0.8	0.096612695
103	OO	0.25	0.1	0.001829487	-0.113246377	-0.244140625	0.005	0	1	120	0.390243902	0.245970112
104	OO	0.25	0.1	0.081796283	0.085324385	0.007421875	0.005	0	1	120	0.390243902	0.074374408
106	OO	0.05	0.1	-0.023127056	-0.010670668	-0.043359375	0.005	0	1	120	0.941176471	0.020232319
107	OO	0.1	0.1	-0.011368958	0.011890412	0.015234375	0.005	0	1	120	0.8	0.026603333
108	OO	0.05	0.1	0.012794052	0.044929717	0.016015625	0.005	1	1	120	0.941176471	0.003221573
109	OO	0.25	0.1	-0.07994097	0.067798332	0.013671875	0.005	0	1	120	0.390243902	0.093612845
110	OO	0.05	0.1	-0.023861196	-0.047147752	-0.008203125	0.005	0	1	120	0.941176471	0.015658071
112	OO	0.25	0.1	-0.102326417	-0.205693833	0.106640625	0.005	0	1	120	0.390243902	0.208967042
113	OO	0.1	0.1	0.093753792	0.043179368	-0.023046875	0.005	0	1	120	0.8	0.116800667
114	OO	0.1	0.1	-0.113171928	-0.142294263	-0.045703125	0.005	0	1	120	0.8	0.067468803
119	OO	0.25	0.1	-0.172577266	-0.021978203	-0.040234375	0.005	0	1	120	0.390243902	0.132342891
120	OO	0.25	0.1	0.08131996	0.195342395	0.134765625	0.005	0	1	120	0.390243902	0.053445665
1	OO	0.05	0.1	-0.067390413	-0.081941654	-0.044140625	0.005	0	3	120	0.941176471	0.023249788
2	OO	0.25	0.1	0.07929247	-0.129421754	-0.014453125	0.005	0	3	120	0.390243902	0.093745595
3	OO	0.1	0.1	0.126522438	0.154534631	0.142578125	0.005	0	3	120	0.8	0.016055687
4	OO	0.25	0.1	-0.067735201	-0.061786333	-0.045703125	0.005	0	3	120	0.390243902	0.022032076
5	OO	0.25	0.1	-0.081934021	-0.052308448	0.067578125	0.005	0	3	120	0.390243902	0.149512146
6	OO	0.25	0.1	-0.052402484	-0.106302236	-0.060546875	0.005	1	3	120	0.390243902	0.008144391
7	OO	0.05	0.1	0.146387629	0.135747681	0.113671875	0.005	0	3	120	0.941176471	0.032715754
8	OO	0.1	0.1	0.04251129	0.074023514	0.078515625	0.005	0	3	120	0.8	0.036004335
9	OO	0.1	0.1	0.131412482	0.084829189	0.068359375	0.005	0	3	120	0.8	0.063053107
10	OO	0.1	0.1	0.202242658	0.237611649	0.207421875	0.005	1	3	120	0.8	0.005179217
11	OO	0.25	0.1	-0.052821172	-0.196190496	-0.056640625	0.005	1	3	120	0.390243902	0.003819453
12	OO	0.1	0.1	0.062210421	-0.025244147	0.041796875	0.005	0	3	120	0.8	0.020413546
13	OO	0.05	0.1	0.024234922	0.000737616	0.026171875	0.005	1	3	120	0.941176471	0.001936953
14	OO	0.1	0.1	0.082505311	0.108997472	0.073046875	0.005	1	3	120	0.8	0.009458436
16	OO	0.25	0.1	0.147738018	0.17747393	0.072265625	0.005	0	3	120	0.390243902	0.075472393
17	OO	0.05	0.1	0.073231098	0.091130695	0.078515625	0.005	1	3	120	0.941176471	0.005284527
18	OO	0.1	0.1	-0.246153788	-0.285677991	-0.194140625	0.005	0	3	120	0.8	0.052013163
19	OO	0.05	0.1	0.002697615	-0.016989727	0.000390625	0.005	1	3	120	0.941176471	0.00230699
20	OO	0.05	0.1	0.069226939	0.098031078	0.133984375	0.005	0	3	120	0.941176471	0.064757436
21	OO	0.25	0.1	-0.02022292	0.052243609	0.008984375	0.005	0	3	120	0.390243902	0.029207295
22	OO	0.05	0.1	0.075091312	0.063628261	0.066015625	0.005	1	3	120	0.941176471	0.009075687
23	OO	0.1	0.1	-0.014171167	-0.026121554	0.030859375	0.005	0	3	120	0.8	0.045030542
24	OO	0.25	0.1	-0.048704703	0.04102747	-0.044921875	0.005	1	3	120	0.390243902	0.003782828
25	OO	0.1	0.1	-0.057633533	-0.116099323	-0.105859375	0.005	0	3	120	0.8	0.048225842
26	OO	0.05	0.1	-0.032032056	-0.077962595	-0.059765625	0.005	0	3	120	0.941176471	0.027733569
27	OO	0.1	0.1	0.06725823	0.014407847	-0.051171875	0.005	0	3	120	0.8	0.118430105
28	OO	0.1	0.1	-0.020913125	0.021956992	0.034765625	0.005	0	3	120	0.8	0.05567875
29	OO	0.1	0.1	-0.023317374	0.059299625	0.089453125	0.005	0	3	120	0.8	0.112770499
31	OO	0.25	0.1	0.078340883	0.00347273	0.136328125	0.005	0	3	120	0.390243902	0.057987242
32	OO	0.05	0.1	0.062168574	0.082565441	0.066796875	0.005	1	3	120	0.941176471	0.004628301
33	OO	0.25	0.1	0.012566617	-0.085613032	0.028515625	0.005	0	3	120	0.390243902	0.015949008
34	OO	0.1	0.1	-0.28066762	-0.287169458	-0.241796875	0.005	0	3	120	0.8	0.038870745
35	OO	0.25	0.1	0.149819784	0.227615357	0.181640625	0.005	0	3	120	0.390243902	0.031820841
36	OO	0.1	0.1	-0.059377208	-0.051175115	0.042578125	0.005	0	3	120	0.8	0.101955333
37	OO	0.05	0.1	-0.079899565	-0.059961334	-0.027734375	0.005	0	3	120	0.941176471	0.05216519
38	OO	0.1	0.1	0.201127531	0.279113898	0.248046875	0.005	0	3	120	0.8	0.046919344
39	OO	0.05	0.1	0.036731847	0.04020053	0.069921875	0.005	0	3	120	0.941176471	0.033190028
40	OO	0.05	0.1	-0.13441609	-0.16857039	-0.147265625	0.005	0	3	120	0.941176471	0.012849535
41	OO	0.1	0.1	0.130621788	0.129744307	0.104296875	0.005	0	3	120	0.8	0.026324913
42	OO	0.25	0.1	0.059152551	-0.071561023	0.016796875	0.005	0	3	120	0.390243902	0.042355676
43	OO	0.1	0.1	-0.063312269	-0.107989317	-0.094921875	0.005	0	3	120	0.8	0.031609606
44	OO	0.05	0.1	0.166203148	0.16508126	0.165234375	0.005	1	3	120	0.941176471	0.000968773
45	OO	0.25	0.1	0.067696868	0.06783485	0.019921875	0.005	0	3	120	0.390243902	0.047774993
46	OO	0.05	0.1	-0.011686543	0.021024589	0.001171875	0.005	0	3	120	0.941176471	0.012858418
47	OO	0.1	0.1	-0.196109486	-0.169005708	-0.116796875	0.005	0	3	120	0.8	0.079312611
48	OO	0.1	0.1	0.277768089	0.229498966	0.150390625	0.005	0	3	120	0.8	0.127377464
49	OO	0.25	0.1	-0.21110956	-0.214775714	-0.068359375	0.005	0	3	120	0.390243902	0.142750185
50	OO	0.1	0.1	-0.178826561	-0.167445129	-0.157421875	0.005	0	3	120	0.8	0.021404686
51	OO	0.1	0.1	-0.078654975	-0.143461129	-0.120703125	0.005	0	3	120	0.8	0.04204815
52	OO	0.1	0.1	-0.043280688	-0.069489288	-0.004296875	0.005	0	3	120	0.8	0.038983813
53	OO	0.1	0.1	0.096328887	0.085511355	0.068359375	0.005	0	3	120	0.8	0.027969512
54	OO	0.05	0.1	-0.135083544	-0.159665807	-0.065234375	0.005	0	3	120	0.941176471	0.069849169
55	OO	0.25	0.1	0.163532421	0.085561932	0.013671875	0.005	0	3	120	0.390243902	0.149860546
56	OO	0.1	0.1	0.125391954	0.082327581	0.076953125	0.005	0	3	120	0.8	0.048438829
57	OO	0.25	0.1	-0.091773975	-0.166486963	0.482421875	0.005	0	3	120	0.390243902	0.57419585
58	OO	0.05	0.1	-0.037005271	-0.053611075	-0.090234375	0.005	0	3	120	0.941176471	0.053229104
59	OO	0.25	0.1	0.080645425	-0.078427233	-0.061328125	0.005	0	3	120	0.390243902	0.14197355
60	OO	0.1	0.1	0.010675962	-0.020149759	0.058203125	0.005	0	3	120	0.8	0.047527163
61	OO	0.25	0.1	-0.03279392	-0.144197871	-0.066015625	0.005	0	3	120	0.390243902	0.033221705
62	OO	0.1	0.1	-0.01272268	-0.007012624	-0.008984375	0.005	1	3	120	0.8	0.003738305
63	OO	0.25	0.1	0.066423087	0.009859437	0.036328125	0.005	0	3	120	0.390243902	0.030094962
65	OO	0.05	0.1	-0.047866979	-0.043858538	-0.041015625	0.005	1	3	120	0.941176471	0.006851354
66	OO	0.05	0.1	-0.101460769	-0.071696579	-0.039453125	0.005	0	3	120	0.941176471	0.062007644
67	OO	0.1	0.1	0.041744418	-0.022143596	-0.093359375	0.005	0	3	120	0.8	0.135103793
68	OO	0.1	0.1	0.013512896	0.004505115	0.045703125	0.005	0	3	120	0.8	0.032190229
69	OO	0.05	0.1	0.110322927	0.061044066	0.079296875	0.005	0	3	120	0.941176471	0.031026052
70	OO	0.05	0.1	-0.053597406	-0.070384772	-0.037890625	0.005	0	3	120	0.941176471	0.015706781
71	OO	0.25	0.1	-0.09305772	0.18380319	0.014453125	0.005	0	3	120	0.390243902	0.107510845
72	OO	0.25	0.1	-0.068007814	-0.13355598	-0.123828125	0.005	0	3	120	0.390243902	0.055820311
73	OO	0.1	0.1	0.196134576	0.18479146	0.140234375	0.005	0	3	120	0.8	0.055900201
75	OO	0.25	0.1	0.156116014	0.064358371	0.020703125	0.005	0	3	120	0.390243902	0.135412889
76	OO	0.05	0.1	0.079333112	0.044509569	0.065234375	0.005	0	3	120	0.941176471	0.014098737
78	OO	0.25	0.1	-0.021565294	-0.122722349	-0.086328125	0.005	0	3	120	0.390243902	0.064762831
80	OO	0.1	0.1	0.005573976	-0.026483334	-0.051953125	0.005	0	3	120	0.8	0.057527101
82	OO	0.05	0.1	-0.187370374	-0.189769569	-0.191796875	0.005	1	3	120	0.941176471	0.004426501
84	OO	0.25	0.1	-0.095166712	-0.07831165	-0.060546875	0.005	0	3	120	0.390243902	0.034619837
86	OO	0.1	0.1	0.068613531	0.015095693	0.117578125	0.005	0	3	120	0.8	0.048964594
87	OO	0.05	0.1	-0.251052785	-0.252636143	-0.248046875	0.005	1	3	120	0.941176471	0.00300591
88	OO	0.05	0.1	0.113028731	0.124312441	-0.108203125	0.005	0	3	120	0.941176471	0.221231856
89	OO	0.25	0.1	0.020637092	0.045991782	-0.069140625	0.005	0	3	120	0.390243902	0.089777717
92	OO	0.1	0.1	0.051394339	-0.014693373	0.043359375	0.005	1	3	120	0.8	0.008034964
93	OO	0.05	0.1	-0.134223961	-0.165560385	-0.098828125	0.005	0	3	120	0.941176471	0.035395836
94	OO	0.05	0.1	-0.140545361	-0.142218463	-0.091015625	0.005	0	3	120	0.941176471	0.049529736
95	OO	0.25	0.1	0.229925649	0.303153136	0.340234375	0.005	0	3	120	0.390243902	0.110308726
96	OO	0.1	0.1	0.028306965	0.003982923	0.033984375	0.005	1	3	120	0.8	0.00567741
97	OO	0.25	0.1	0.109782091	0.058647412	0.041015625	0.005	0	3	120	0.390243902	0.068766466
98	OO	0.25	0.1	0.166480345	0.213911469	0.112109375	0.005	0	3	120	0.390243902	0.05437097
99	OO	0.05	0.1	0.035861942	0.067915722	0.044921875	0.005	1	3	120	0.941176471	0.009059933
100	OO	0.05	0.1	-0.107343193	-0.104419445	-0.104296875	0.005	1	3	120	0.941176471	0.003046318
101	OO	0.05	0.1	-0.044252637	-0.027031527	-0.014453125	0.005	0	3	120	0.941176471	0.029799512
102	OO	0.1	0.1	-0.200419855	-0.177423579	-0.112109375	0.005	0	3	120	0.8	0.08831048
103	OO	0.25	0.1	0.032020938	0.087981117	0.032421875	0.005	1	3	120	0.390243902	0.000400937
104	OO	0.1	0.1	0.000410071	-0.041567377	-0.053515625	0.005	0	3	120	0.8	0.053925696
105	OO	0.1	0.1	-0.000953138	-0.059672859	-0.009765625	0.005	1	3	120	0.8	0.008812487
106	OO	0.25	0.1	-0.14519721	-0.10887458	-0.036328125	0.005	0	3	120	0.390243902	0.108869085
107	OO	0.05	0.1	0.204592006	0.228998819	0.241015625	0.005	0	3	120	0.941176471	0.036423619
108	OO	0.1	0.1	0.118114527	0.163670729	0.104296875	0.005	0	3	120	0.8	0.013817652
109	OO	0.05	0.1	0.069028884	0.067007124	0.050390625	0.005	0	3	120	0.941176471	0.018638259
110	OO	0.1	0.1	0.015567309	0.024718203	-0.010546875	0.005	0	3	120	0.8	0.026114184
111	OO	0.05	0.1	0.048553947	0.041922268	0.041796875	0.005	1	3	120	0.941176471	0.006757072
112	OO	0.05	0.1	0.10412074	0.08483281	0.048046875	0.005	0	3	120	0.941176471	0.056073865
113	OO	0.25	0.1	0.161658408	0.151252054	0.038671875	0.005	0	3	120	0.390243902	0.122986533
114	OO	0.25	0.1	0.008098844	-0.065562515	0.094921875	0.005	0	3	120	0.390243902	0.086823031
115	OO	0.05	0.1	-0.221781513	-0.226907778	-0.278515625	0.005	0	3	120	0.941176471	0.056734112
116	OO	0.25	0.1	0.097698745	0.121125538	0.114453125	0.005	0	3	120	0.390243902	0.01675438
117	OO	0.05	0.1	-0.25848611	-0.27438612	-0.315234375	0.005	0	3	120	0.941176471	0.056748265
118	OO	0.25	0.1	-0.026200159	0.003752109	0.153515625	0.005	0	3	120	0.390243902	0.179715784
119	OO	0.25	0.1	0.082834715	0.201125869	0.098046875	0.005	0	3	120	0.390243902	0.01521216
120	OO	0.25	0.1	0.241102096	0.0987427	0.033203125	0.005	0	3	120	0.390243902	0.207898971
1	FT	0.25	0.03	-0.003637958	-0.01390925	0.140234375	0.005	0	2	120	0.054462935	0.143872333
2	FT	0.25	0.03	0.00806004	-0.132818093	-0.147265625	0.005	0	2	120	0.054462935	0.155325665
3	FT	0.05	0.03	0.021575211	0.030470098	-0.036328125	0.005	0	2	120	0.590163934	0.057903336
4	FT	0.05	0.03	-0.076304464	-0.050163902	0.090234375	0.005	0	2	120	0.590163934	0.166538839
5	FT	0.05	0.03	-0.026558023	-0.034377037	-0.158203125	0.005	0	2	120	0.590163934	0.131645102
6	FT	0.05	0.03	0.063450202	0.107819573	0.027734375	0.005	0	2	120	0.590163934	0.035715827
7	FT	0.05	0.03	-0.001487734	0.020748755	-0.015234375	0.005	0	2	120	0.590163934	0.013746641
8	FT	0.05	0.03	0.010256229	0.010326246	0.066796875	0.005	0	2	120	0.590163934	0.056540646
9	FT	0.05	0.03	0.019808427	-0.001662601	0.001953125	0.005	0	2	120	0.590163934	0.017855302
10	FT	0.05	0.03	0.010277219	0.04401763	-0.041015625	0.005	0	2	120	0.590163934	0.051292844
11	FT	0.05	0.03	-0.014998477	-0.034603688	0.016796875	0.005	0	2	120	0.590163934	0.031795352
12	FT	0.1	0.03	-0.00788102	0.024407623	-0.076171875	0.005	0	2	120	0.264705882	0.068290855
13	FT	0.25	0.03	-0.018170934	-0.084848504	-0.069921875	0.005	0	2	120	0.054462935	0.051750941
14	FT	0.25	0.03	-0.034336723	-0.022559288	0.027734375	0.005	0	2	120	0.054462935	0.062071098
15	FT	0.05	0.03	0.033323459	0.039346429	0.051171875	0.005	0	2	120	0.590163934	0.017848416
16	FT	0.1	0.03	-0.036046403	-0.059143636	0.032421875	0.005	0	2	120	0.264705882	0.068468278
17	FT	0.1	0.03	-0.02977061	0.041952877	0.041015625	0.005	0	2	120	0.264705882	0.070786235
18	FT	0.05	0.03	0.05379259	0.063507203	0.084765625	0.005	0	2	120	0.590163934	0.030973035
19	FT	0.25	0.03	0.021830973	-0.008374451	0.093359375	0.005	0	2	120	0.054462935	0.071528402
20	FT	0.1	0.03	-0.019352292	-0.024062864	0.094921875	0.005	0	2	120	0.264705882	0.114274167
21	FT	0.1	0.03	0.000461428	0.004304357	-0.013671875	0.005	0	2	120	0.264705882	0.014133303
22	FT	0.1	0.03	0.010261848	-0.016010623	-0.009765625	0.005	0	2	120	0.264705882	0.020027473
23	FT	0.25	0.03	-0.012418389	0.018762521	0.129296875	0.005	0	2	120	0.054462935	0.141715264
24	FT	0.25	0.03	-0.017617374	0.102838538	-0.010546875	0.005	1	2	120	0.054462935	0.007070499
25	FT	0.25	0.03	-0.002693454	-0.092510577	-0.067578125	0.005	0	2	120	0.054462935	0.064884671
26	FT	0.25	0.03	0.027987422	0.061585319	0.091015625	0.005	0	2	120	0.054462935	0.063028203
27	FT	0.25	0.03	-0.001725935	0.042168905	-0.036328125	0.005	0	2	120	0.054462935	0.03460219
28	FT	0.1	0.03	0.065622487	0.053243435	-0.101171875	0.005	0	2	120	0.264705882	0.166794362
29	FT	0.25	0.03	0.011747454	-0.060252536	0.088671875	0.005	0	2	120	0.054462935	0.076924421
30	FT	0.05	0.03	0.035707436	0.013660636	-0.019140625	0.005	0	2	120	0.590163934	0.054848061
31	FT	0.05	0.03	0.041677876	0.071248421	0.033984375	0.005	1	2	120	0.590163934	0.007693501
32	FT	0.25	0.03	0.065235945	0.16502691	-0.000390625	0.005	0	2	120	0.054462935	0.06562657
33	FT	0.25	0.03	-0.019245233	-0.024422121	-0.033984375	0.005	0	2	120	0.054462935	0.014739142
34	FT	0.05	0.03	0.018580556	-0.04937609	0.023828125	0.005	1	2	120	0.590163934	0.005247569
35	FT	0.05	0.03	-0.022760584	-0.038923374	-0.012109375	0.005	0	2	120	0.590163934	0.010651209
36	FT	0.25	0.03	-0.019597553	0.100013177	-0.116796875	0.005	0	2	120	0.054462935	0.097199322
37	FT	0.05	0.03	-0.034377107	0.014618364	-0.020703125	0.005	0	2	120	0.590163934	0.013673982
38	FT	0.05	0.03	-0.066319223	-0.053112621	-0.063671875	0.005	1	2	120	0.590163934	0.002647348
39	FT	0.25	0.03	-0.003189438	-0.106252811	-0.057421875	0.005	0	2	120	0.054462935	0.054232437
40	FT	0.05	0.03	-0.012840207	-0.037558809	-0.041796875	0.005	0	2	120	0.590163934	0.028956668
41	FT	0.05	0.03	-0.040546486	-0.052835254	-0.048046875	0.005	1	2	120	0.590163934	0.007500389
42	FT	0.05	0.03	0.030948283	0.054148855	0.013671875	0.005	0	2	120	0.590163934	0.017276408
43	FT	0.1	0.03	-0.040764829	0.033988859	0.048046875	0.005	0	2	120	0.264705882	0.088811704
44	FT	0.1	0.03	-0.019619195	-0.097234003	-0.212109375	0.005	0	2	120	0.264705882	0.19249018
45	FT	0.1	0.03	-0.037343361	-0.012152357	0.079296875	0.005	0	2	120	0.264705882	0.116640236
46	FT	0.25	0.03	-0.026516713	-0.048369865	-0.061328125	0.005	0	2	120	0.054462935	0.034811412
47	FT	0.05	0.03	0.002780298	0.038484799	0.028515625	0.005	0	2	120	0.590163934	0.025735327
48	FT	0.25	0.03	0.057863736	-0.133617861	0.019921875	0.005	0	2	120	0.054462935	0.037941861
49	FT	0.1	0.03	-0.025739122	-0.036371001	-0.124609375	0.005	0	2	120	0.264705882	0.098870253
50	FT	0.1	0.03	0.026210717	0.010703597	-0.198046875	0.005	0	2	120	0.264705882	0.224257592
51	FT	0.05	0.03	0.004599503	0.019183702	-0.033203125	0.005	0	2	120	0.590163934	0.037802628
52	FT	0.1	0.03	0.024010149	-0.043109048	0.022265625	0.005	1	2	120	0.264705882	0.001744524
53	FT	0.1	0.03	-0.010532176	0.052821751	0.076953125	0.005	0	2	120	0.264705882	0.087485301
54	FT	0.25	0.03	0.031826377	0.039009693	-0.014453125	0.005	0	2	120	0.054462935	0.046279502
55	FT	0.25	0.03	-0.022974205	0.08873273	0.178515625	0.005	0	2	120	0.054462935	0.20148983
56	FT	0.25	0.03	-0.054518219	-0.0052423	0.083984375	0.005	0	2	120	0.054462935	0.138502594
57	FT	0.25	0.03	0.032551572	0.021179476	-0.005859375	0.005	0	2	120	0.054462935	0.038410947
58	FT	0.1	0.03	-0.008814233	-0.024923886	0.124609375	0.005	0	2	120	0.264705882	0.133423608
59	FT	0.05	0.03	0.008571084	-0.01926821	-0.022265625	0.005	0	2	120	0.590163934	0.030836709
60	FT	0.25	0.03	0.01036638	-0.109551055	0.037890625	0.005	0	2	120	0.054462935	0.027524245
61	FT	0.1	0.03	0.007175651	0.000272097	-0.001171875	0.005	1	2	120	0.264705882	0.008347526
62	FT	0.1	0.03	0.039212445	-0.012991107	0.044140625	0.005	1	2	120	0.264705882	0.00492818
63	FT	0.1	0.03	-0.004411511	-0.064122888	-0.134765625	0.005	0	2	120	0.264705882	0.130354114
64	FT	0.05	0.03	0.00424026	0.047404676	0.043359375	0.005	0	2	120	0.590163934	0.039119115
65	FT	0.1	0.03	0.026499605	-0.027029067	-0.026953125	0.005	0	2	120	0.264705882	0.05345273
66	FT	0.1	0.03	-0.058007867	-0.032800212	0.021484375	0.005	0	2	120	0.264705882	0.079492242
67	FT	0.25	0.03	-0.007225721	0.126113817	0.103515625	0.005	0	2	120	0.054462935	0.110741346
68	FT	0.1	0.03	-0.013089691	0.122801158	0.010546875	0.005	0	2	120	0.264705882	0.023636566
69	FT	0.05	0.03	0.027098939	0.005319801	-0.009765625	0.005	0	2	120	0.590163934	0.036864564
70	FT	0.1	0.03	-0.027438253	-0.036218709	-0.107421875	0.005	0	2	120	0.264705882	0.079983622
71	FT	0.25	0.03	0.020302492	0.147488889	0.073046875	0.005	0	2	120	0.054462935	0.052744383
72	FT	0.05	0.03	-0.040146008	-0.055612476	-0.055859375	0.005	0	2	120	0.590163934	0.015713367
73	FT	0.05	0.03	-0.008602699	-0.006502625	-0.006640625	0.005	1	2	120	0.590163934	0.001962074
74	FT	0.25	0.03	-0.01078723	-0.124367525	0.173828125	0.005	0	2	120	0.054462935	0.184615355
75	FT	0.25	0.03	-0.048846677	-0.153673992	-0.083203125	0.005	0	2	120	0.054462935	0.034356448
76	FT	0.1	0.03	0.007762749	-0.00368883	0.021484375	0.005	0	2	120	0.264705882	0.013721626
77	FT	0.05	0.03	-0.033813417	-0.033682126	0.025390625	0.005	0	2	120	0.590163934	0.059204042
78	FT	0.05	0.03	-0.001695851	-0.028360601	-0.023828125	0.005	0	2	120	0.590163934	0.022132274
79	FT	0.05	0.03	0.017330353	-0.037507309	-0.047265625	0.005	0	2	120	0.590163934	0.064595978
80	FT	0.25	0.03	-0.027463533	-0.135062245	-0.010546875	0.005	0	2	120	0.054462935	0.016916658
81	FT	0.25	0.03	-0.00553481	0.118292993	0.122265625	0.005	0	2	120	0.054462935	0.127800435
82	FT	0.25	0.03	0.023238915	0.058123099	-0.022265625	0.005	0	2	120	0.054462935	0.04550454
83	FT	0.25	0.03	-0.014147858	-0.038850588	0.148828125	0.005	0	2	120	0.054462935	0.162975983
84	FT	0.1	0.03	-0.013316025	0.037253564	0.003515625	0.005	0	2	120	0.264705882	0.01683165
85	FT	0.1	0.03	-0.016351934	0.003560758	0.038671875	0.005	0	2	120	0.264705882	0.055023809
86	FT	0.1	0.03	-0.038577954	-0.039104379	0.051171875	0.005	0	2	120	0.264705882	0.089749829
87	FT	0.05	0.03	0.014679653	0.013614418	0.025390625	0.005	0	2	120	0.590163934	0.010710972
88	FT	0.05	0.03	-0.0405711	-0.078078874	-0.083984375	0.005	0	2	120	0.590163934	0.043413275
89	FT	0.25	0.03	-0.056720839	0.018853514	-0.047265625	0.005	1	2	120	0.054462935	0.009455214
90	FT	0.05	0.03	-0.007079982	0.020231813	0.036328125	0.005	0	2	120	0.590163934	0.043408107
91	FT	0.25	0.03	0.039199802	0.160892026	0.011328125	0.005	0	2	120	0.054462935	0.027871677
92	FT	0.1	0.03	0.012623904	-0.059083553	-0.179296875	0.005	0	2	120	0.264705882	0.191920779
93	FT	0.1	0.03	-0.016285119	-0.068688099	-0.037890625	0.005	0	2	120	0.264705882	0.021605506
94	FT	0.1	0.03	-0.030350553	0.02408872	0.030859375	0.005	0	2	120	0.264705882	0.061209928
95	FT	0.25	0.03	0.010720198	0.051523009	-0.017578125	0.005	0	2	120	0.054462935	0.028298323
96	FT	0.25	0.03	-0.018376956	-0.137062254	0.058984375	0.005	0	2	120	0.054462935	0.077361331
97	FT	0.05	0.03	0.016261893	-0.000628663	0.025390625	0.005	1	2	120	0.590163934	0.009128732
98	FT	0.05	0.03	0.024764214	0.012994017	0.034765625	0.005	0	2	120	0.590163934	0.010001411
99	FT	0.25	0.03	0.030052552	0.140834197	-0.077734375	0.005	0	2	120	0.054462935	0.107786927
100	FT	0.1	0.03	-0.036751995	0.011961298	0.088671875	0.005	0	2	120	0.264705882	0.12542387
101	FT	0.05	0.03	0.010959223	-0.062790287	-0.013671875	0.005	0	2	120	0.590163934	0.024631098
102	FT	0.1	0.03	-0.005098636	-0.008479025	-0.008984375	0.005	1	2	120	0.264705882	0.003885739
103	FT	0.25	0.03	0.024146228	0.03992506	-0.055078125	0.005	0	2	120	0.054462935	0.079224353
104	FT	0.05	0.03	0.039026231	0.033070806	0.037890625	0.005	1	2	120	0.590163934	0.001135606
105	FT	0.25	0.03	0.017839442	0.044376616	0.240234375	0.005	0	2	120	0.054462935	0.222394933
106	FT	0.1	0.03	0.020816918	0.016991546	0.018359375	0.005	1	2	120	0.264705882	0.002457543
107	FT	0.05	0.03	0.060846334	0.074390841	0.004296875	0.005	0	2	120	0.590163934	0.056549459
108	FT	0.1	0.03	0.020058818	0.040425906	0.003515625	0.005	0	2	120	0.264705882	0.016543193
109	FT	0.05	0.03	0.023453539	0.056656813	0.112890625	0.005	0	2	120	0.590163934	0.089437086
110	FT	0.05	0.03	-0.034483285	-0.074019162	-0.010546875	0.005	0	2	120	0.590163934	0.02393641
111	FT	0.25	0.03	-0.042487999	0.023359049	0.013671875	0.005	0	2	120	0.054462935	0.056159874
112	FT	0.25	0.03	0.008313133	0.183365738	-0.020703125	0.005	0	2	120	0.054462935	0.029016258
113	FT	0.1	0.03	0.019479197	0.01169822	0.003515625	0.005	0	2	120	0.264705882	0.015963572
114	FT	0.1	0.03	0.002522635	0.090158703	0.148046875	0.005	0	2	120	0.264705882	0.14552424
115	FT	0.25	0.03	0.001471258	0.04713273	-0.033984375	0.005	0	2	120	0.054462935	0.035455633
116	FT	0.1	0.03	0.023604167	0.013187464	0.176171875	0.005	0	2	120	0.264705882	0.152567708
117	FT	0.1	0.03	-0.004506155	0.002604792	0.001953125	0.005	1	2	120	0.264705882	0.00645928
118	FT	0.1	0.03	0.035724102	0.043864893	-0.041015625	0.005	0	2	120	0.264705882	0.076739727
119	FT	0.1	0.03	-0.033000486	-0.011642144	0.048828125	0.005	0	2	120	0.264705882	0.081828611
120	FT	0.1	0.03	-0.006349363	-0.015429283	-0.029296875	0.005	0	2	120	0.264705882	0.022947512
1	FT	0.25	0.03	0.00679673	-0.165697015	-0.060546875	0.005	0	4	120	0.054462935	0.067343605
2	FT	0.05	0.03	0.020576421	0.033153612	0.041796875	0.005	0	4	120	0.590163934	0.021220454
3	FT	0.05	0.03	0.017919591	0.039927677	-0.041015625	0.005	0	4	120	0.590163934	0.058935216
4	FT	0.1	0.03	0.007620876	0.081985541	-0.045703125	0.005	0	4	120	0.264705882	0.053324001
5	FT	0.1	0.03	0.019055517	0.055706809	0.057421875	0.005	0	4	120	0.264705882	0.038366358
6	FT	0.05	0.03	-0.00897126	-0.056681826	-0.026953125	0.005	0	4	120	0.590163934	0.017981865
7	FT	0.05	0.03	-0.001790181	0.015991409	0.030859375	0.005	0	4	120	0.590163934	0.032649556
8	FT	0.05	0.03	-0.009855076	-0.031038413	-0.024609375	0.005	0	4	120	0.590163934	0.014754299
9	FT	0.25	0.03	0.025180185	-0.057604267	0.022265625	0.005	1	4	120	0.054462935	0.00291456
10	FT	0.1	0.03	-0.013927262	-0.002023931	-0.132421875	0.005	0	4	120	0.264705882	0.118494613
11	FT	0.25	0.03	0.032818596	0.120149039	0.076171875	0.005	0	4	120	0.054462935	0.043353279
12	FT	0.05	0.03	-0.015834704	-0.010851712	-0.045703125	0.005	0	4	120	0.590163934	0.029868421
13	FT	0.05	0.03	0.001591003	0.014446878	0.233984375	0.005	0	4	120	0.590163934	0.232393372
14	FT	0.25	0.03	-0.010468461	0.06326491	-0.033984375	0.005	0	4	120	0.054462935	0.023515914
15	FT	0.1	0.03	0.024309728	0.066342487	0.124609375	0.005	0	4	120	0.264705882	0.100299647
16	FT	0.1	0.03	0.013260365	0.116646761	0.096484375	0.005	0	4	120	0.264705882	0.08322401
17	FT	0.25	0.03	0.025837657	0.070479534	0.215234375	0.005	0	4	120	0.054462935	0.189396718
18	FT	0.1	0.03	-0.012280147	-0.00566315	0.017578125	0.005	0	4	120	0.264705882	0.029858272
19	FT	0.05	0.03	0.0495743	0.092236116	0.026953125	0.005	0	4	120	0.590163934	0.022621175
20	FT	0.1	0.03	0.003353723	0.000311465	0.060546875	0.005	0	4	120	0.264705882	0.057193152
21	FT	0.1	0.03	0.007198847	0.075329465	0.017578125	0.005	0	4	120	0.264705882	0.010379278
22	FT	0.05	0.03	0.031859024	0.032783602	0.000390625	0.005	0	4	120	0.590163934	0.031468399
23	FT	0.05	0.03	0.01084965	0.032029357	0.084765625	0.005	0	4	120	0.590163934	0.073915975
24	FT	0.25	0.03	-0.001495104	-0.140452374	-0.176953125	0.005	0	4	120	0.054462935	0.175458021
25	FT	0.1	0.03	-0.003764535	-0.008909778	0.062890625	0.005	0	4	120	0.264705882	0.06665516
26	FT	0.25	0.03	0.037124188	-0.022681898	0.091796875	0.005	0	4	120	0.054462935	0.054672687
28	FT	0.25	0.03	-0.007458339	-0.052412104	0.005859375	0.005	0	4	120	0.054462935	0.013317714
29	FT	0.1	0.03	-0.024669873	-0.028077423	-0.011328125	0.005	0	4	120	0.264705882	0.013341748
30	FT	0.1	0.03	-0.048448123	0.005860525	0.095703125	0.005	0	4	120	0.264705882	0.144151248
31	FT	0.25	0.03	0.020651204	-0.07648053	0.030078125	0.005	1	4	120	0.054462935	0.009426921
32	FT	0.05	0.03	0.04536559	0.069002224	0.003515625	0.005	0	4	120	0.590163934	0.041849965
33	FT	0.05	0.03	0.045851146	0.014040363	-0.042578125	0.005	0	4	120	0.590163934	0.088429271
34	FT	0.05	0.03	-0.02194014	-0.017182146	0.048828125	0.005	0	4	120	0.590163934	0.070768265
35	FT	0.25	0.03	-0.052735205	-0.047127988	0.003515625	0.005	0	4	120	0.054462935	0.05625083
36	FT	0.1	0.03	0.003831296	0.104312289	0.208203125	0.005	0	4	120	0.264705882	0.204371829
37	FT	0.1	0.03	-0.007272571	0.012820752	0.108203125	0.005	0	4	120	0.264705882	0.115475696
39	FT	0.25	0.03	0.035929767	0.033518705	0.030859375	0.005	1	4	120	0.054462935	0.005070392
40	FT	0.25	0.03	0.086200729	0.123592796	-0.081640625	0.005	0	4	120	0.054462935	0.167841354
42	FT	0.05	0.03	-0.03327857	0.015516944	0.031640625	0.005	0	4	120	0.590163934	0.064919195
43	FT	0.25	0.03	-0.013120838	-0.000189186	-0.233203125	0.005	0	4	120	0.054462935	0.220082287
44	FT	0.05	0.03	0.020116835	0.042357669	0.005078125	0.005	0	4	120	0.590163934	0.01503871
45	FT	0.25	0.03	0.053345622	-0.011869022	-0.151953125	0.005	0	4	120	0.054462935	0.205298747
46	FT	0.1	0.03	-0.009164531	-0.109747663	-0.043359375	0.005	0	4	120	0.264705882	0.034194844
47	FT	0.05	0.03	-0.039227397	-0.048038979	-0.013671875	0.005	0	4	120	0.590163934	0.025555522
48	FT	0.1	0.03	-0.007221257	-0.023935536	-0.038671875	0.005	0	4	120	0.264705882	0.031450618
49	FT	0.25	0.03	-0.045314004	0.043747571	-0.048828125	0.005	1	4	120	0.054462935	0.003514121
50	FT	0.25	0.03	0.050022328	-0.002362446	-0.133984375	0.005	0	4	120	0.054462935	0.184006703
51	FT	0.1	0.03	0.053931983	-0.00358394	0.009765625	0.005	0	4	120	0.264705882	0.044166358
52	FT	0.05	0.03	0.019956547	0.007535751	0.021484375	0.005	1	4	120	0.590163934	0.001527828
53	FT	0.1	0.03	0.007688922	-0.000281502	0.028515625	0.005	0	4	120	0.264705882	0.020826703
54	FT	0.1	0.03	0.013827717	-0.00321083	0.079296875	0.005	0	4	120	0.264705882	0.065469158
55	FT	0.05	0.03	-0.07609266	-0.125708335	-0.066015625	0.005	0	4	120	0.590163934	0.010077035
56	FT	0.25	0.03	0.000946429	-0.053236189	-0.047265625	0.005	0	4	120	0.054462935	0.048212054
57	FT	0.1	0.03	0.042140747	0.110019619	0.098828125	0.005	0	4	120	0.264705882	0.056687378
58	FT	0.25	0.03	0.020637301	0.09674139	-0.087109375	0.005	0	4	120	0.054462935	0.107746676
59	FT	0.1	0.03	-0.057091578	-0.103970733	-0.000390625	0.005	0	4	120	0.264705882	0.056700953
60	FT	0.1	0.03	-0.001111968	0.050698996	-0.075390625	0.005	0	4	120	0.264705882	0.074278657
[truncated: 5,935 more rows]
